# Supplementary material for: Crystal structure of (E)-2-({[2-(1,3-dioxan-2-yl)phen­yl]imino}­meth­yl)phenol
Source: Acta Crystallogr E Crystallogr Commun. 2015 Apr 30;71(Pt 5):o357–8. doi: 10.1107/S2056989015008051 (PMC4420126; doi:10.1107/S2056989015008051)
Supplement: Supplementary file 1 [file e-71-0o357-sup1.cif]

##############################################################################
#                                                                            #
# This CIF contains the data in a paper accepted for publication in          #
# Acta Crystallographica Section E. It conforms to the requirements of       #
# Notes for Authors for Acta Crystallographica Section E, and has been       #
# peer reviewed under the auspices of the IUCr Commission on Journals.       #
#                                                                            #
# Full details of the Crystallographic Information File format               #
# are given in the paper "The Crystallographic Information File (CIF):       #
# a New Standard Archive File for Crystallography" by S. R. Hall, F. H.      #
# Allen and I. D. Brown [Acta Cryst. (1991), A47, 655-685].                  #
#                                                                            #
# The current version of the core CIF dictionary is obtainable from          #
# ftp://ftp.iucr.org/pub/cif_core.dic.                                       #
#                                                                            #
# Software is freely available for graphical display of the structure(s)     #
# in this CIF. For information consult the CIF software page                 #
# http://www.iucr.org/resources/cif/software.                                #
#                                                                            #
# This file may be used for bona fide research purposes within the           #
# scientific community so long as proper attribution is given to the journal # 
# article from which it was obtained.                                        #
#                                                                            #
##############################################################################
data_I
_database_code_depnum_ccdc_archive 'CCDC 1061272'
_audit_creation_method     SHELXL-97
_chemical_name_systematic
;
(<i>E</i>)-2-({[2-(1,3-Dioxan-2-yl)phenyl]imino}methyl)phenol
;
_chemical_name_common     ?
_chemical_formula_moiety     'C17 H17 N O3'
_chemical_formula_sum     'C17 H17 N O3'
_chemical_formula_iupac     'C17 H17 N O3'
_chemical_formula_weight     283.32
_chemical_melting_point     ?
_symmetry_cell_setting     orthorhombic
_symmetry_space_group_name_H-M     'P n a 21'
_symmetry_space_group_name_Hall     'P 2c -2n'
loop_
    _symmetry_equiv_pos_as_xyz
    'x, y, z'
    '-x, -y, z+1/2'
    '-x+1/2, y+1/2, z+1/2'
    'x+1/2, -y+1/2, z'
_cell_length_a     8.4873(18)
_cell_length_b     10.821(2)
_cell_length_c     16.232(3)
_cell_angle_alpha     90.00
_cell_angle_beta     90.00
_cell_angle_gamma     90.00
_cell_volume     1490.8(5)
_cell_formula_units_Z     4
_cell_measurement_reflns_used     3792
_cell_measurement_theta_min     2.26
_cell_measurement_theta_max     26.44
_cell_measurement_temperature     296(2)
_exptl_crystal_description     block
_exptl_crystal_colour     yellow
_exptl_crystal_size_max     0.26
_exptl_crystal_size_mid     0.24
_exptl_crystal_size_min     0.22
_exptl_crystal_density_diffrn     1.262
_exptl_crystal_density_meas     ?
_exptl_crystal_density_method     'not measured'
_exptl_crystal_F_000     600
_exptl_absorpt_coefficient_mu     0.087
_exptl_absorpt_correction_type     multi-scan
_exptl_absorpt_process_details
;
(SADABS; Bruker, 2009)
;
_exptl_absorpt_correction_T_min     0.9778
_exptl_absorpt_correction_T_max     0.9812
_exptl_special_details     ?
_diffrn_ambient_temperature     296(2)
_diffrn_radiation_type     MoK\a
_diffrn_radiation_wavelength     0.71073
_diffrn_radiation_source     'fine-focus sealed tube'
_diffrn_radiation_monochromator     graphite
_diffrn_measurement_device_type     'Bruker APEXII CCD area-detector'
_diffrn_measurement_method     'phi and omega scans'
_diffrn_detector_area_resol_mean     ?
_diffrn_reflns_number     9005
_diffrn_reflns_av_R_equivalents     0.0428
_diffrn_reflns_av_sigmaI/netI     0.0412
_diffrn_reflns_theta_min     2.26
_diffrn_reflns_theta_max     27.72
_diffrn_reflns_theta_full     27.72
_diffrn_measured_fraction_theta_max     0.984
_diffrn_measured_fraction_theta_full     0.984
_diffrn_reflns_limit_h_min     -10
_diffrn_reflns_limit_h_max     11
_diffrn_reflns_limit_k_min     -13
_diffrn_reflns_limit_k_max     13
_diffrn_reflns_limit_l_min     -17
_diffrn_reflns_limit_l_max     21
_diffrn_standards_number     ?
_diffrn_standards_interval_count     ?
_diffrn_standards_interval_time     ?
_diffrn_standards_decay_%     ?
_refine_special_details
;
Refinement of <i>F</i>^2^ against ALL reflections. The weighted <i>R</i>-factor
<i>wR</i> and goodness of fit <i>S</i> are based on <i>F</i>^2^, conventional
<i>R</i>-factors <i>R</i> are based on <i>F</i>, with <i>F</i> set to zero for
negative <i>F</i>^2^. The threshold expression of <i>F</i>^2^ >
\s(<i>F</i>^2^) is used only for calculating <i>R</i>-factors(gt) <i>etc</i>.
and is not relevant to the choice of reflections for refinement.
<i>R</i>-factors based on <i>F</i>^2^ are statistically about twice as large
as those based on <i>F</i>, and <i>R</i>- factors based on ALL data will be
even larger.
;
_reflns_number_total     3123
_reflns_number_gt     2494
_reflns_threshold_expression     I>2sigma(I)
_refine_ls_structure_factor_coef     Fsqd
_refine_ls_matrix_type     full
_refine_ls_R_factor_all     0.0525
_refine_ls_R_factor_gt     0.0390
_refine_ls_wR_factor_gt     0.0909
_refine_ls_wR_factor_ref     0.0973
_refine_ls_goodness_of_fit_ref     1.000
_refine_ls_restrained_S_all     1.000
_refine_ls_number_reflns     3123
_refine_ls_number_parameters     190
_refine_ls_number_restraints     1
_refine_ls_hydrogen_treatment     constr
_refine_ls_weighting_scheme     calc
_refine_ls_weighting_details
         'calc w=1/[\s^2^(Fo^2^)+(0.0565P)^2^+0.0200P] where P=(Fo^2^+2Fc^2^)/3'
_atom_sites_solution_hydrogens     geom
_atom_sites_solution_primary     direct
_atom_sites_solution_secondary     difmap
_refine_ls_shift/su_max     0.000
_refine_ls_shift/su_mean     0.000
_refine_diff_density_max     0.148
_refine_diff_density_min     -0.206
_refine_ls_extinction_method     none
_refine_ls_extinction_coef     ?
loop_
    _atom_type_symbol
    _atom_type_description
    _atom_type_scat_dispersion_real
    _atom_type_scat_dispersion_imag
    _atom_type_scat_source
    'C' 'C' 0.0033 0.0016
                         'International Tables Vol C Tables 4.2.6.8 and 6.1.1.4'
    'H' 'H' 0.0000 0.0000
                         'International Tables Vol C Tables 4.2.6.8 and 6.1.1.4'
    'N' 'N' 0.0061 0.0033
                         'International Tables Vol C Tables 4.2.6.8 and 6.1.1.4'
    'O' 'O' 0.0106 0.0060
                         'International Tables Vol C Tables 4.2.6.8 and 6.1.1.4'
_computing_data_collection
;
APEX2 (Bruker, 2009)
;
_computing_cell_refinement
;
SAINT (Bruker, 2009)
;
_computing_data_reduction
;
SAINT (Bruker, 2009)
;
_computing_structure_solution
;
SHELXS97 (Sheldrick, 2008)
;
_computing_structure_refinement
;
SHELXL97 (Sheldrick, 2008)
;
_computing_molecular_graphics
;
SHELXTL (Sheldrick, 2008)
;
_computing_publication_material
;
SHELXTL (Sheldrick, 2008)
;
loop_
    _atom_site_type_symbol
    _atom_site_label
    _atom_site_fract_x
    _atom_site_fract_y
    _atom_site_fract_z
    _atom_site_U_iso_or_equiv
    _atom_site_adp_type
    _atom_site_calc_flag
    _atom_site_refinement_flags
    _atom_site_occupancy
    _atom_site_symmetry_multiplicity
    _atom_site_disorder_assembly
    _atom_site_disorder_group
    C C1 0.36289(19) 0.02306(15) 0.41243(12) 0.0456(4) Uani d . 1 1 . .
    C C2 0.4402(2) 0.0087(2) 0.48668(13) 0.0594(5) Uani d . 1 1 . .
    H H2 0.4360 -0.0668 0.5140 0.071 Uiso calc R 1 1 . .
    C C3 0.5234(3) 0.1054(2) 0.52064(14) 0.0666(6) Uani d . 1 1 . .
    H H3 0.5749 0.0945 0.5707 0.080 Uiso calc R 1 1 . .
    C C4 0.5314(2) 0.2185(2) 0.48125(14) 0.0645(5) Uani d . 1 1 . .
    H H4 0.5872 0.2835 0.5047 0.077 Uiso calc R 1 1 . .
    C C5 0.4561(2) 0.23357(17) 0.40717(14) 0.0567(5) Uani d . 1 1 . .
    H H5 0.4616 0.3096 0.3807 0.068 Uiso calc R 1 1 . .
    C C6 0.37108(19) 0.13744(15) 0.37051(12) 0.0442(4) Uani d . 1 1 . .
    C C7 0.2987(2) 0.15509(15) 0.29062(12) 0.0455(4) Uani d . 1 1 . .
    H H7 0.3059 0.2324 0.2659 0.055 Uiso calc R 1 1 . .
    C C8 0.16825(19) 0.09047(14) 0.17144(11) 0.0409(4) Uani d . 1 1 . .
    C C9 0.2536(2) 0.16144(17) 0.11485(13) 0.0507(4) Uani d . 1 1 . .
    H H9 0.3494 0.1962 0.1303 0.061 Uiso calc R 1 1 . .
    C C10 0.1966(2) 0.18018(19) 0.03623(13) 0.0572(5) Uani d . 1 1 . .
    H H10 0.2533 0.2288 -0.0005 0.069 Uiso calc R 1 1 . .
    C C11 0.0567(2) 0.12752(18) 0.01177(12) 0.0549(5) Uani d . 1 1 . .
    H H11 0.0185 0.1407 -0.0412 0.066 Uiso calc R 1 1 . .
    C C12 -0.0266(2) 0.05486(16) 0.06659(12) 0.0482(4) Uani d . 1 1 . .
    H H12 -0.1208 0.0188 0.0499 0.058 Uiso calc R 1 1 . .
    C C13 0.02793(18) 0.03466(13) 0.14640(10) 0.0390(3) Uani d . 1 1 . .
    C C14 -0.06859(19) -0.03996(13) 0.20547(11) 0.0415(4) Uani d . 1 1 . .
    H H14 0.0019 -0.0855 0.2424 0.050 Uiso calc R 1 1 . .
    C C15 -0.2564(3) -0.0245(2) 0.31050(16) 0.0704(6) Uani d . 1 1 . .
    H H15A -0.3223 0.0334 0.3404 0.084 Uiso calc R 1 1 . .
    H H15B -0.1891 -0.0664 0.3499 0.084 Uiso calc R 1 1 . .
    C C16 -0.3585(2) -0.1176(2) 0.26691(17) 0.0710(6) Uani d . 1 1 . .
    H H16A -0.4128 -0.1685 0.3071 0.085 Uiso calc R 1 1 . .
    H H16B -0.4371 -0.0752 0.2340 0.085 Uiso calc R 1 1 . .
    C C17 -0.2593(3) -0.1966(2) 0.21304(19) 0.0797(7) Uani d . 1 1 . .
    H H17A -0.1945 -0.2500 0.2470 0.096 Uiso calc R 1 1 . .
    H H17B -0.3267 -0.2486 0.1794 0.096 Uiso calc R 1 1 . .
    N N1 0.22509(16) 0.06900(12) 0.25250(9) 0.0427(3) Uani d . 1 1 . .
    O O1 0.28135(16) -0.07360(11) 0.38050(9) 0.0606(4) Uani d . 1 1 . .
    H H1 0.2368 -0.0545 0.3354 0.091 Uiso d R 1 1 . .
    O O2 -0.16132(15) 0.04108(10) 0.25196(9) 0.0536(3) Uani d . 1 1 . .
    O O3 -0.16055(18) -0.12428(12) 0.16085(10) 0.0670(4) Uani d . 1 1 . .
loop_
    _atom_site_aniso_label
    _atom_site_aniso_U_11
    _atom_site_aniso_U_22
    _atom_site_aniso_U_33
    _atom_site_aniso_U_12
    _atom_site_aniso_U_13
    _atom_site_aniso_U_23
    C1 0.0412(9) 0.0476(8) 0.0479(9) -0.0025(7) 0.0094(8) 0.0012(7)
    C2 0.0610(11) 0.0654(11) 0.0517(11) -0.0032(10) 0.0004(9) 0.0117(10)
    C3 0.0688(13) 0.0826(14) 0.0484(11) -0.0044(11) -0.0071(10) 0.0028(11)
    C4 0.0687(12) 0.0662(11) 0.0586(13) -0.0109(10) -0.0074(10) -0.0122(10)
    C5 0.0586(11) 0.0474(9) 0.0642(12) -0.0064(8) -0.0016(10) -0.0024(9)
    C6 0.0400(8) 0.0445(8) 0.0480(9) 0.0015(7) 0.0043(8) -0.0020(7)
    C7 0.0459(9) 0.0382(7) 0.0525(10) -0.0014(7) 0.0030(8) 0.0037(7)
    C8 0.0410(8) 0.0364(7) 0.0452(9) -0.0001(6) 0.0038(7) 0.0011(7)
    C9 0.0460(9) 0.0530(9) 0.0531(11) -0.0096(8) 0.0056(8) 0.0053(8)
    C10 0.0583(11) 0.0591(10) 0.0542(11) -0.0029(9) 0.0128(9) 0.0105(8)
    C11 0.0559(11) 0.0643(11) 0.0446(10) 0.0081(9) 0.0046(8) 0.0013(9)
    C12 0.0428(9) 0.0521(9) 0.0496(10) 0.0037(7) 0.0009(8) -0.0063(8)
    C13 0.0376(8) 0.0335(7) 0.0460(9) 0.0031(6) 0.0042(7) -0.0044(6)
    C14 0.0361(8) 0.0364(7) 0.0519(9) 0.0016(6) 0.0014(7) 0.0004(7)
    C15 0.0669(13) 0.0810(14) 0.0632(14) -0.0131(12) 0.0203(11) -0.0020(12)
    C16 0.0464(10) 0.0842(13) 0.0824(16) -0.0132(10) 0.0135(11) 0.0118(13)
    C17 0.0778(15) 0.0588(11) 0.103(2) -0.0284(11) 0.0238(14) -0.0027(13)
    N1 0.0381(7) 0.0429(6) 0.0470(8) -0.0035(5) 0.0011(7) 0.0035(6)
    O1 0.0697(8) 0.0510(6) 0.0612(8) -0.0186(6) -0.0049(7) 0.0099(7)
    O2 0.0570(7) 0.0468(6) 0.0570(7) -0.0036(5) 0.0189(6) -0.0069(6)
    O3 0.0723(9) 0.0561(7) 0.0726(10) -0.0275(7) 0.0215(8) -0.0191(7)
_geom_special_details
;
All e.s.d.'s (except the e.s.d. in the dihedral angle between two l.s. planes)
are estimated using the full covariance matrix. The cell e.s.d.'s are taken
into account individually in the estimation of e.s.d.'s in distances, angles
and torsion angles; correlations between e.s.d.'s in cell parameters are only
used when they are defined by crystal symmetry. An approximate (isotropic)
treatment of cell e.s.d.'s is used for estimating e.s.d.'s involving l.s.
planes.
;
loop_
    _geom_bond_atom_site_label_1
    _geom_bond_atom_site_label_2
    _geom_bond_site_symmetry_2
    _geom_bond_distance
    _geom_bond_publ_flag
    C1 O1 . 1.357(2) ?
    C1 C2 . 1.381(3) ?
    C1 C6 . 1.414(2) ?
    C2 C3 . 1.378(3) ?
    C2 H2 . 0.9300 ?
    C3 C4 . 1.382(3) ?
    C3 H3 . 0.9300 ?
    C4 C5 . 1.372(3) ?
    C4 H4 . 0.9300 ?
    C5 C6 . 1.399(3) ?
    C5 H5 . 0.9300 ?
    C6 C7 . 1.448(3) ?
    C7 N1 . 1.281(2) ?
    C7 H7 . 0.9300 ?
    C8 C13 . 1.396(2) ?
    C8 C9 . 1.399(2) ?
    C8 N1 . 1.420(2) ?
    C9 C10 . 1.380(3) ?
    C9 H9 . 0.9300 ?
    C10 C11 . 1.375(3) ?
    C10 H10 . 0.9300 ?
    C11 C12 . 1.382(3) ?
    C11 H11 . 0.9300 ?
    C12 C13 . 1.393(3) ?
    C12 H12 . 0.9300 ?
    C13 C14 . 1.497(2) ?
    C14 O2 . 1.399(2) ?
    C14 O3 . 1.402(2) ?
    C14 H14 . 0.9800 ?
    C15 O2 . 1.435(2) ?
    C15 C16 . 1.505(3) ?
    C15 H15A . 0.9700 ?
    C15 H15B . 0.9700 ?
    C16 C17 . 1.485(3) ?
    C16 H16A . 0.9700 ?
    C16 H16B . 0.9700 ?
    C17 O3 . 1.426(3) ?
    C17 H17A . 0.9700 ?
    C17 H17B . 0.9700 ?
    O1 H1 . 0.8501 ?
loop_
    _geom_angle_atom_site_label_1
    _geom_angle_atom_site_label_2
    _geom_angle_atom_site_label_3
    _geom_angle_site_symmetry_1
    _geom_angle_site_symmetry_3
    _geom_angle
    _geom_angle_publ_flag
    O1 C1 C2 . . 119.27(16) ?
    O1 C1 C6 . . 121.05(17) ?
    C2 C1 C6 . . 119.67(17) ?
    C3 C2 C1 . . 120.50(19) ?
    C3 C2 H2 . . 119.8 ?
    C1 C2 H2 . . 119.8 ?
    C2 C3 C4 . . 120.8(2) ?
    C2 C3 H3 . . 119.6 ?
    C4 C3 H3 . . 119.6 ?
    C5 C4 C3 . . 119.21(19) ?
    C5 C4 H4 . . 120.4 ?
    C3 C4 H4 . . 120.4 ?
    C4 C5 C6 . . 121.66(19) ?
    C4 C5 H5 . . 119.2 ?
    C6 C5 H5 . . 119.2 ?
    C5 C6 C1 . . 118.13(17) ?
    C5 C6 C7 . . 120.13(16) ?
    C1 C6 C7 . . 121.71(15) ?
    N1 C7 C6 . . 122.95(15) ?
    N1 C7 H7 . . 118.5 ?
    C6 C7 H7 . . 118.5 ?
    C13 C8 C9 . . 119.22(16) ?
    C13 C8 N1 . . 119.25(14) ?
    C9 C8 N1 . . 121.46(15) ?
    C10 C9 C8 . . 120.40(18) ?
    C10 C9 H9 . . 119.8 ?
    C8 C9 H9 . . 119.8 ?
    C11 C10 C9 . . 120.59(18) ?
    C11 C10 H10 . . 119.7 ?
    C9 C10 H10 . . 119.7 ?
    C10 C11 C12 . . 119.44(19) ?
    C10 C11 H11 . . 120.3 ?
    C12 C11 H11 . . 120.3 ?
    C11 C12 C13 . . 121.21(17) ?
    C11 C12 H12 . . 119.4 ?
    C13 C12 H12 . . 119.4 ?
    C12 C13 C8 . . 119.10(15) ?
    C12 C13 C14 . . 119.90(14) ?
    C8 C13 C14 . . 120.91(15) ?
    O2 C14 O3 . . 111.92(14) ?
    O2 C14 C13 . . 108.36(11) ?
    O3 C14 C13 . . 108.94(15) ?
    O2 C14 H14 . . 109.2 ?
    O3 C14 H14 . . 109.2 ?
    C13 C14 H14 . . 109.2 ?
    O2 C15 C16 . . 110.1(2) ?
    O2 C15 H15A . . 109.6 ?
    C16 C15 H15A . . 109.6 ?
    O2 C15 H15B . . 109.6 ?
    C16 C15 H15B . . 109.6 ?
    H15A C15 H15B . . 108.2 ?
    C17 C16 C15 . . 109.61(17) ?
    C17 C16 H16A . . 109.7 ?
    C15 C16 H16A . . 109.7 ?
    C17 C16 H16B . . 109.7 ?
    C15 C16 H16B . . 109.7 ?
    H16A C16 H16B . . 108.2 ?
    O3 C17 C16 . . 111.56(16) ?
    O3 C17 H17A . . 109.3 ?
    C16 C17 H17A . . 109.3 ?
    O3 C17 H17B . . 109.3 ?
    C16 C17 H17B . . 109.3 ?
    H17A C17 H17B . . 108.0 ?
    C7 N1 C8 . . 119.61(14) ?
    C1 O1 H1 . . 111.6 ?
    C14 O2 C15 . . 111.33(13) ?
    C14 O3 C17 . . 112.17(17) ?
loop_
    _geom_torsion_atom_site_label_1
    _geom_torsion_atom_site_label_2
    _geom_torsion_atom_site_label_3
    _geom_torsion_atom_site_label_4
    _geom_torsion_site_symmetry_1
    _geom_torsion_site_symmetry_2
    _geom_torsion_site_symmetry_3
    _geom_torsion_site_symmetry_4
    _geom_torsion
    _geom_torsion_publ_flag
    O1 C1 C2 C3 . . . . -179.79(19) ?
    C6 C1 C2 C3 . . . . 0.8(3) ?
    C1 C2 C3 C4 . . . . 0.0(3) ?
    C2 C3 C4 C5 . . . . -0.4(3) ?
    C3 C4 C5 C6 . . . . 0.1(3) ?
    C4 C5 C6 C1 . . . . 0.7(3) ?
    C4 C5 C6 C7 . . . . -177.36(18) ?
    O1 C1 C6 C5 . . . . 179.50(15) ?
    C2 C1 C6 C5 . . . . -1.1(2) ?
    O1 C1 C6 C7 . . . . -2.5(3) ?
    C2 C1 C6 C7 . . . . 176.88(16) ?
    C5 C6 C7 N1 . . . . 177.01(16) ?
    C1 C6 C7 N1 . . . . -1.0(3) ?
    C13 C8 C9 C10 . . . . 2.6(3) ?
    N1 C8 C9 C10 . . . . 179.47(18) ?
    C8 C9 C10 C11 . . . . -1.3(3) ?
    C9 C10 C11 C12 . . . . -0.3(3) ?
    C10 C11 C12 C13 . . . . 0.5(3) ?
    C11 C12 C13 C8 . . . . 0.9(2) ?
    C11 C12 C13 C14 . . . . 177.32(15) ?
    C9 C8 C13 C12 . . . . -2.4(2) ?
    N1 C8 C13 C12 . . . . -179.32(15) ?
    C9 C8 C13 C14 . . . . -178.78(15) ?
    N1 C8 C13 C14 . . . . 4.3(2) ?
    C12 C13 C14 O2 . . . . -94.14(18) ?
    C8 C13 C14 O2 . . . . 82.23(17) ?
    C12 C13 C14 O3 . . . . 27.85(19) ?
    C8 C13 C14 O3 . . . . -155.78(15) ?
    O2 C15 C16 C17 . . . . 52.4(3) ?
    C15 C16 C17 O3 . . . . -51.1(3) ?
    C6 C7 N1 C8 . . . . -174.91(15) ?
    C13 C8 N1 C7 . . . . -146.14(15) ?
    C9 C8 N1 C7 . . . . 37.0(2) ?
    O3 C14 O2 C15 . . . . 60.3(2) ?
    C13 C14 O2 C15 . . . . -179.59(16) ?
    C16 C15 O2 C14 . . . . -57.2(2) ?
    O2 C14 O3 C17 . . . . -58.6(2) ?
    C13 C14 O3 C17 . . . . -178.37(16) ?
    C16 C17 O3 C14 . . . . 54.4(3) ?
loop_
    _geom_hbond_atom_site_label_D
    _geom_hbond_atom_site_label_H
    _geom_hbond_atom_site_label_A
    _geom_hbond_site_symmetry_A
    _geom_hbond_distance_DH
    _geom_hbond_distance_HA
    _geom_hbond_distance_DA
    _geom_hbond_angle_DHA
    O1 H1 N1 . 0.85 1.90 2.632(2) 144
    C7 H7 O2 4_555 0.93 2.48 3.364(2) 160
    C15 H15A Cg1 1_455 0.97 2.77 3.694(3) 160
data_Global
_journal_date_recd_electronic     2015-04-20
_journal_date_accepted     2015-04-23
_journal_name_full     'Acta Crystallographica, Section E'
_journal_year     2015
_journal_volume     71
_journal_issue      5
_journal_page_first     o357
_journal_page_last     o358
_journal_paper_category     HO
_journal_paper_doi     10.1107/S2056989015008051
_journal_coeditor_code     SU5122
_publ_contact_author_name     'Professor Xiaoqiang Sun'
_publ_contact_author_address
;
Jiangsu Key Laboratory of Advanced Catalytic Materials and Technology
School of Petrochemical Engineering
Changzhou University
Changzhou 213164
Jiangsu
People's Republic of China
;
_publ_contact_author_email     'sunxiaoqiang@yahoo.com'
_publ_contact_author_fax     '+86 519 86330257'
_publ_contact_author_phone     '+86 519 86330257'
_publ_section_title
;
Crystal structure of
(<i>E</i>)-2-({[2-(1,3-dioxan-2-yl)phenyl]imino}methyl)phenol
;
loop_
    _publ_author_name
    _publ_author_footnote
    _publ_author_address
    'Li, Zhengyi' .
;
Jiangsu Key Laboratory of Advanced Catalytic Materials and Technology
School of Petrochemical Engineering
Changzhou University
Changzhou 213164
Jiangsu, People's Republic of China
;
    'Shi, Song' .
;
Jiangsu Key Laboratory of Advanced Catalytic Materials and Technology
School of Petrochemical Engineering
Changzhou University
Changzhou 213164
Jiangsu, People's Republic of China
;
    'Zhou, Kun' .
;
Jiangsu Key Laboratory of Advanced Catalytic Materials and Technology
School of Petrochemical Engineering
Changzhou University
Changzhou 213164
Jiangsu, People's Republic of China
;
    'Chen, Liang' .
;
Jiangsu Key Laboratory of Advanced Catalytic Materials and Technology
School of Petrochemical Engineering
Changzhou University
Changzhou 213164
Jiangsu, People's Republic of China
;
    'Sun, Xiaoqiang' .
;
Jiangsu Key Laboratory of Advanced Catalytic Materials and Technology
School of Petrochemical Engineering
Changzhou University
Changzhou 213164
Jiangsu, People's Republic of China
;
