# Supplementary material for: Crystal structure of (E)-2-({[2-(1,3-dioxan-2-yl)phen­yl]imino}­meth­yl)phenol
Source: Acta Crystallogr E Crystallogr Commun. 2015 Apr 30;71(Pt 5):o357–8. doi: 10.1107/S2056989015008051 (PMC4420126; doi:10.1107/S2056989015008051)
Supplement: Supplementary file 2 [file e-71-0o357-Isup2.hkl]

# 
# h,k,l, Fc-squared, Fo-squared, sigma(Fo-squared) and status flag 
# 
data_I
_shelx_title ' A in  Pna21' 
_shelx_refln_list_code          4 
_shelx_F_calc_maximum      132.22 
_exptl_crystal_F_000       599.91 
_reflns_d_resolution_high  0.7640 
 
loop_ 
 _symmetry_equiv_pos_as_xyz 
 'x, y, z' 
 '-x, -y, z+1/2' 
 '-x+1/2, y+1/2, z+1/2' 
 'x+1/2, -y+1/2, z' 
 
_cell_length_a     8.4873 
_cell_length_b    10.8210 
_cell_length_c    16.2320 
_cell_angle_alpha  90.000 
_cell_angle_beta   90.000 
_cell_angle_gamma  90.000 
 
_shelx_F_squared_multiplier     1.000 
 
loop_ 
 _refln_index_h 
 _refln_index_k 
 _refln_index_l 
 _refln_F_squared_calc 
 _refln_F_squared_meas 
 _refln_F_squared_sigma 
 _refln_observed_status 
   6   1 -17        0.27        6.52      3.97 o 
   5   2 -17       17.19       23.36      4.29 o 
   6   2 -17        4.16       12.56      4.29 o 
   4   3 -17        2.03       10.65      3.66 o 
   5   3 -17       24.06       26.54      4.77 o 
   4   4 -17        2.90        7.31      3.66 o 
   5   4 -17       18.00       20.50      4.61 o 
   3   5 -17        1.65        8.58      3.97 o 
   4   5 -17       17.37       14.15      4.13 o 
   3   6 -17        5.60        6.20      4.13 o 
   6   0 -16       19.27       29.24      4.45 o 
   5   1 -16        8.76        4.93      3.50 o 
   6   1 -16        7.14        6.04      3.50 o 
   7   1 -16        8.27       12.71      4.29 o 
   4   2 -16       52.96       43.23      4.77 o 
   5   2 -16       14.80       16.05      3.97 o 
   6   2 -16        0.71       -1.27      3.66 o 
   7   2 -16       20.56       25.59      4.77 o 
   3   3 -16       61.10       60.71      5.40 o 
   4   3 -16       33.04       29.40      4.29 o 
   5   3 -16        0.13        0.00      3.18 o 
   6   3 -16       29.45       31.15      4.77 o 
   3   4 -16       22.83       28.61      4.29 o 
   4   4 -16        1.99        5.88      3.50 o 
   5   4 -16       11.62       17.80      4.13 o 
   3   5 -16       13.08       19.87      4.29 o 
   4   5 -16       10.68       14.46      4.13 o 
   5   5 -16        4.34        4.45      4.13 o 
   3   6 -16       22.25       35.76      4.93 o 
   4   6 -16        7.26        9.54      4.29 o 
   2   7 -16       12.82       24.00      4.45 o 
   3   7 -16        9.82       19.55      4.45 o 
   2   8 -16        0.42        1.27      3.81 o 
   6   0 -15        9.23       12.24      3.66 o 
   4   1 -15       13.31       12.71      3.50 o 
   5   1 -15        0.64        1.91      3.34 o 
   6   1 -15        0.89        3.77      2.41 o 
   7   1 -15       16.95       16.19      2.98 o 
   3   2 -15      101.52       94.57      6.20 o 
   4   2 -15       13.27       12.56      3.66 o 
   5   2 -15       23.81       24.95      3.97 o 
   6   2 -15        2.16       -0.95      3.66 o 
   7   2 -15       12.98       13.83      4.13 o 
   3   3 -15       33.08       28.45      3.97 o 
   4   3 -15       23.86       28.13      4.13 o 
   5   3 -15       10.35        6.04      3.50 o 
   6   3 -15       10.54       11.13      3.81 o 
   7   3 -15        0.85        1.91      4.29 o 
   2   4 -15       68.20       64.37      5.40 o 
   3   4 -15      103.83      108.87      7.15 o 
   4   4 -15       24.14       19.39      3.97 o 
   5   4 -15        1.77        4.61      3.66 o 
   6   4 -15        3.51        5.24      4.13 o 
   2   5 -15        5.67        7.79      3.66 o 
   3   5 -15        0.88        3.02      3.34 o 
   4   5 -15       19.32       20.18      4.29 o 
   5   5 -15       15.77       17.96      4.13 o 
   6   5 -15        6.07       -1.91      4.13 o 
   2   6 -15        3.81        3.18      3.50 o 
   3   6 -15       32.27       31.15      4.45 o 
   4   6 -15        1.11       -0.48      3.50 o 
   5   6 -15        4.26        8.26      4.29 o 
   2   7 -15        4.12        1.91      3.66 o 
   3   7 -15        2.27       10.33      3.81 o 
   4   7 -15        4.50       11.76      4.45 o 
   2   8 -15       21.04       26.38      4.45 o 
   3   8 -15        7.91        8.26      4.13 o 
   2   9 -15        0.36        4.45      3.81 o 
   3   9 -15        0.64        3.50      3.97 o 
   4   0 -14        1.26       -0.48      2.86 o 
   6   0 -14       10.42       11.92      3.66 o 
   8   0 -14        3.90        8.26      4.13 o 
   3   1 -14      262.98      225.21     10.65 o 
   4   1 -14       54.45       55.79      5.09 o 
   5   1 -14        7.48        6.12      2.35 o 
   6   1 -14       10.79       15.54      2.53 o 
   7   1 -14        7.64       10.80      2.64 o 
   8   1 -14        8.25       13.35      4.45 o 
   3   2 -14       55.39       60.55      5.24 o 
   4   2 -14       94.78       88.21      6.36 o 
   5   2 -14       19.34       14.15      3.81 o 
   6   2 -14        0.01        1.24      2.33 o 
   7   2 -14        8.98       13.19      4.29 o 
   8   2 -14        1.74        1.75      4.29 o 
   2   3 -14       51.09       55.31      4.77 o 
   3   3 -14        0.24        3.34      3.18 o 
   4   3 -14       18.67       19.71      3.97 o 
   5   3 -14       21.17       20.50      3.97 o 
   6   3 -14        4.67        7.47      3.66 o 
   7   3 -14        5.01       10.65      4.29 o 
   2   4 -14       68.23       65.96      5.24 o 
   3   4 -14       21.06       21.93      3.81 o 
   4   4 -14       20.23       17.17      3.81 o 
   5   4 -14        1.10        4.13      3.50 o 
   6   4 -14        8.44        9.54      4.13 o 
   7   4 -14        2.29        4.13      3.97 o 
   2   5 -14       26.70       25.75      3.81 o 
   3   5 -14       30.12       32.58      4.45 o 
   4   5 -14        6.10        5.09      3.50 o 
   5   5 -14        1.80        6.20      3.66 o 
   6   5 -14        3.21        6.04      4.13 o 
   2   6 -14        8.52       11.76      3.66 o 
   3   6 -14       17.52       18.91      4.13 o 
   4   6 -14        0.19        3.50      3.81 o 
   5   6 -14        3.94        1.75      3.97 o 
   6   6 -14        0.59        3.97      3.97 o 
   1   7 -14        5.19       10.97      3.66 o 
   2   7 -14        8.92        7.47      3.34 o 
   3   7 -14        1.81        5.24      3.81 o 
   4   7 -14        1.02        4.93      4.13 o 
   5   7 -14        0.29        3.97      3.97 o 
   1   8 -14       11.67       13.99      3.81 o 
   2   8 -14       38.08       48.32      5.72 o 
   3   8 -14       13.35       14.46      4.45 o 
   4   8 -14        0.13        2.70      4.13 o 
   1   9 -14       29.90       34.65      4.77 o 
   2   9 -14        9.24       18.28      4.13 o 
   3   9 -14       16.24       22.89      4.77 o 
   1  10 -14       20.79       26.38      4.77 o 
   2  10 -14       10.55       20.34      4.61 o 
   4   0 -13      195.23      177.69      8.74 o 
   6   0 -13       24.11       24.48      4.13 o 
   8   0 -13       24.89       25.75      4.45 o 
   3   1 -13       62.26       64.85      5.40 o 
   4   1 -13       39.93       35.36      2.98 o 
   5   1 -13       86.04       77.92      4.09 o 
   6   1 -13        7.65        7.68      2.41 o 
   7   1 -13        7.30        6.46      2.53 o 
   8   1 -13       10.30       11.92      4.29 o 
   2   2 -13       68.10       63.42      5.09 o 
   3   2 -13      152.33      132.55      7.31 o 
   4   2 -13        7.30        6.68      3.34 o 
   5   2 -13        5.46        7.60      2.29 o 
   6   2 -13        5.62        7.33      2.29 o 
   7   2 -13       13.72       14.15      4.29 o 
   8   2 -13       11.71       10.49      4.45 o 
   2   3 -13      350.36      324.23     14.62 o 
   3   3 -13       48.41       45.61      4.93 o 
   4   3 -13       31.45       35.92      4.45 o 
   5   3 -13        6.30        4.29      3.50 o 
   6   3 -13        8.08        6.52      3.81 o 
   7   3 -13        2.68        4.77      3.66 o 
   8   3 -13       14.23       16.21      4.77 o 
   2   4 -13      250.99      250.01     11.92 o 
   3   4 -13        9.18        8.26      3.34 o 
   4   4 -13       18.89       17.01      3.81 o 
   5   4 -13       22.22       16.53      3.97 o 
   6   4 -13        3.20        4.61      3.50 o 
   7   4 -13        9.39        7.31      4.13 o 
   1   5 -13       54.69       50.70      4.93 o 
   2   5 -13       62.42       64.05      5.72 o 
   3   5 -13        6.34        5.09      3.50 o 
   4   5 -13       45.56       43.23      4.93 o 
   5   5 -13        4.68        5.56      3.81 o 
   6   5 -13        3.43        3.18      3.50 o 
   7   5 -13       14.69       13.99      4.29 o 
   1   6 -13      152.54      153.69      8.42 o 
   2   6 -13       13.19       16.21      3.81 o 
   3   6 -13       39.64       40.37      5.24 o 
   4   6 -13        4.54        0.95      3.66 o 
   5   6 -13        6.08        4.77      3.97 o 
   6   6 -13        1.20       -0.79      3.50 o 
   1   7 -13       54.28       48.79      4.93 o 
   2   7 -13       35.34       37.35      4.61 o 
   3   7 -13       26.83       30.20      4.29 o 
   4   7 -13       21.73       29.40      4.61 o 
   5   7 -13        3.85        3.97      3.81 o 
   6   7 -13        5.18        4.93      3.97 o 
   1   8 -13       17.66       22.09      4.13 o 
   2   8 -13        3.66        3.50      3.50 o 
   3   8 -13        7.08        6.99      3.81 o 
   4   8 -13        1.19        5.24      3.97 o 
   5   8 -13        0.05       -3.66      3.66 o 
   1   9 -13        3.16        3.97      3.50 o 
   2   9 -13       34.15       43.87      5.72 o 
   3   9 -13        3.42       10.33      4.13 o 
   4   9 -13        8.70        7.47      4.45 o 
   1  10 -13        6.51        9.54      3.81 o 
   2  10 -13        1.50        6.52      3.97 o 
   3  10 -13        8.58       12.71      4.45 o 
   4   0 -12      217.16      196.92      9.38 o 
   6   0 -12       88.34       86.62      6.36 o 
   8   0 -12        0.32        2.86      3.66 o 
   2   1 -12       33.12       31.47      3.97 o 
   3   1 -12      310.30      296.73     13.03 o 
   4   1 -12       37.67       34.69      2.92 o 
   5   1 -12      189.99      170.35      6.17 o 
   6   1 -12       10.58       12.73      3.02 o 
   7   1 -12       30.21       29.88      3.03 o 
   8   1 -12        0.07       -0.48      3.66 o 
   9   1 -12        4.10       -3.50      3.97 o 
   2   2 -12      144.72      132.55      7.15 o 
   3   2 -12        0.58       -0.48      2.86 o 
   4   2 -12       32.89       28.61      3.81 o 
   5   2 -12        2.12        2.07      2.06 o 
   6   2 -12       20.16       15.23      2.54 o 
   7   2 -12        2.82        3.66      3.66 o 
   8   2 -12        4.61        5.09      4.13 o 
   1   3 -12       78.64       68.66      5.24 o 
   2   3 -12       10.43       16.53      3.50 o 
   3   3 -12       82.78       71.52      5.40 o 
   4   3 -12       33.98       32.90      4.29 o 
   5   3 -12       38.81       28.93      4.13 o 
   6   3 -12       25.56       23.36      4.13 o 
   7   3 -12        0.75        1.11      3.81 o 
   8   3 -12        0.59       -3.81      3.97 o 
   1   4 -12      308.21      324.87     13.99 o 
   2   4 -12       68.08       62.62      5.24 o 
   3   4 -12      219.56      212.18     10.65 o 
   4   4 -12       50.97       50.86      5.24 o 
   5   4 -12        6.86        7.31      3.34 o 
   6   4 -12        0.54        1.43      3.66 o 
   7   4 -12        6.98        4.13      3.97 o 
   8   4 -12        6.58        9.38      4.61 o 
   1   5 -12      196.31      193.11      9.70 o 
   2   5 -12      256.25      257.16     12.08 o 
   3   5 -12       47.79       54.20      4.93 o 
   4   5 -12        3.40        1.75      3.34 o 
   5   5 -12       13.87        8.74      3.50 o 
   6   5 -12        2.29        1.11      3.50 o 
   7   5 -12        3.70        0.00      3.97 o 
   1   6 -12       25.46       24.32      3.66 o 
   2   6 -12       60.53       67.55      5.40 o 
   3   6 -12        7.85        7.31      3.66 o 
   4   6 -12       19.11       21.14      3.97 o 
   5   6 -12        0.77       -0.16      3.34 o 
   6   6 -12        0.17        1.75      3.66 o 
   7   6 -12       19.10       25.59      4.77 o 
   1   7 -12        6.18        7.31      3.02 o 
   2   7 -12       98.73      100.29      6.52 o 
   3   7 -12        9.91       10.33      3.81 o 
   4   7 -12       21.81       23.36      4.45 o 
   5   7 -12        5.45        7.15      3.81 o 
   6   7 -12        6.65        5.09      4.29 o 
   1   8 -12      110.53      117.77      7.47 o 
   2   8 -12        3.96        5.09      3.50 o 
   3   8 -12        9.33       10.81      3.81 o 
   4   8 -12        3.42        4.77      3.81 o 
   5   8 -12        1.32        3.18      3.66 o 
   6   8 -12        2.80        7.95      4.29 o 
   1   9 -12       17.25       17.01      3.81 o 
   2   9 -12        4.44        5.24      3.66 o 
   3   9 -12       30.53       37.99      5.09 o 
   4   9 -12        7.61        8.26      4.29 o 
   5   9 -12        5.00        5.88      3.97 o 
   1  10 -12       14.50       17.80      3.97 o 
   2  10 -12        9.77       10.81      4.13 o 
   3  10 -12        8.07        6.20      4.13 o 
   4  10 -12        3.65        3.81      3.97 o 
   2  11 -12        7.16        5.24      4.13 o 
   4   0 -11       24.21       24.48      3.50 o 
   6   0 -11       32.93       25.59      3.97 o 
   8   0 -11       46.84       49.75      5.56 o 
   2   1 -11       25.67       34.49      4.29 o 
   3   1 -11      115.99      106.56      4.25 o 
   4   1 -11       16.39       14.81      2.35 o 
   5   1 -11       42.67       42.87      3.42 o 
   6   1 -11        6.21        4.63      2.19 o 
   7   1 -11       29.48       32.27      4.21 o 
   8   1 -11        1.67        0.42      2.41 o 
   9   1 -11        8.83        9.85      4.29 o 
   2   2 -11       59.83       63.10      4.61 o 
   3   2 -11       10.32       10.81      3.02 o 
   4   2 -11       83.43       83.57      4.04 o 
   5   2 -11        1.93        2.90      2.10 o 
   6   2 -11       72.71       68.32      3.91 o 
   7   2 -11        0.31       -0.84      2.46 o 
   8   2 -11        4.47        8.74      3.97 o 
   9   2 -11        9.50       15.73      4.61 o 
   1   3 -11      190.00      186.59      9.06 o 
   2   3 -11        1.92        2.86      3.02 o 
   3   3 -11      115.46      112.53      6.99 o 
   4   3 -11      135.82      126.20      7.63 o 
   5   3 -11        7.13        5.52      2.06 o 
   6   3 -11        7.52        8.90      3.50 o 
   7   3 -11        5.85        5.09      3.81 o 
   8   3 -11        4.46        7.47      4.13 o 
   9   3 -11        7.48        2.70      3.97 o 
   1   4 -11       95.88       92.02      5.72 o 
   2   4 -11       31.34       31.63      4.13 o 
   3   4 -11      190.76      195.65      9.54 o 
   4   4 -11       81.76       78.83      6.04 o 
   5   4 -11        1.80        1.59      3.02 o 
   6   4 -11        4.98        6.68      3.66 o 
   7   4 -11        0.08       -2.86      3.66 o 
   8   4 -11        1.73        1.27      3.97 o 
   1   5 -11       85.18       84.55      5.72 o 
   2   5 -11      234.34      238.40     11.44 o 
   3   5 -11       43.89       49.75      5.40 o 
   4   5 -11       13.42       10.97      3.66 o 
   5   5 -11       17.28       14.78      3.81 o 
   6   5 -11        1.33       -0.48      3.34 o 
   7   5 -11       24.82       23.36      4.29 o 
   8   5 -11        0.09       -2.23      4.13 o 
   1   6 -11      286.65      281.95     13.03 o 
   2   6 -11       26.58       27.65      3.97 o 
   3   6 -11       51.52       48.48      4.93 o 
   4   6 -11       51.50       48.79      5.40 o 
   5   6 -11       24.88       22.09      4.29 o 
   6   6 -11        5.12        0.95      3.81 o 
   7   6 -11        4.79        6.83      4.13 o 
   0   7 -11      141.43      135.73      7.63 o 
   1   7 -11      113.89      118.41      7.15 o 
   2   7 -11       27.74       28.13      4.13 o 
   3   7 -11        5.35        8.42      3.66 o 
   4   7 -11        3.75        5.88      3.50 o 
   5   7 -11        6.29        6.99      3.81 o 
   6   7 -11       10.90       11.60      4.29 o 
   1   8 -11       62.44       65.48      5.72 o 
   2   8 -11        7.94        9.85      3.50 o 
   3   8 -11        0.15        0.95      3.50 o 
   4   8 -11       10.84       10.33      3.97 o 
   5   8 -11       28.89       32.11      4.77 o 
   6   8 -11       10.50        6.83      4.13 o 
   0   9 -11       29.52       33.85      4.29 o 
   1   9 -11       12.86       14.62      3.66 o 
   2   9 -11       51.93       51.34      5.56 o 
   3   9 -11       26.97       25.27      4.45 o 
   4   9 -11        1.41        3.02      3.97 o 
   5   9 -11        0.28        0.64      3.66 o 
   1  10 -11       10.59       14.46      3.81 o 
   2  10 -11       10.71       12.56      3.97 o 
   3  10 -11        3.19        4.29      3.50 o 
   4  10 -11        1.60        2.38      3.97 o 
   2  11 -11        1.43        1.27      3.66 o 
   3  11 -11        0.74        3.66      4.13 o 
   2   0 -10      116.81      108.55      5.40 o 
   4   0 -10      233.00      233.95     10.33 o 
   6   0 -10      369.18      374.61     16.21 o 
   8   0 -10        8.94        8.11      3.50 o 
   2   1 -10       30.22       31.79      3.50 o 
   3   1 -10      215.04      204.39      9.38 o 
   4   1 -10       96.50       93.30      4.10 o 
   5   1 -10      311.83      294.21      9.22 o 
   6   1 -10       42.22       47.13      3.48 o 
   7   1 -10       75.69       73.70      4.03 o 
   8   1 -10        5.59        6.44      2.47 o 
   9   1 -10        2.33        3.02      3.81 o 
   1   2 -10        4.82        6.04      2.38 o 
   2   2 -10       44.96       44.66      4.13 o 
   3   2 -10       75.04       72.32      5.09 o 
   4   2 -10       77.41       73.11      3.59 o 
   5   2 -10      346.38      321.30      9.94 o 
   6   2 -10       43.74       37.61      3.09 o 
   7   2 -10        4.24        2.92      2.30 o 
   8   2 -10        6.18        7.63      3.81 o 
   9   2 -10        2.60        5.09      3.81 o 
   1   3 -10      105.43       99.97      5.72 o 
   2   3 -10       26.11       24.64      3.34 o 
   3   3 -10       74.21       70.73      4.93 o 
   4   3 -10      416.02      403.70     17.48 o 
   5   3 -10        8.41       13.41      2.25 o 
   6   3 -10        3.41        3.93      2.10 o 
   7   3 -10       40.93       47.36      5.56 o 
   8   3 -10       22.65       20.34      4.29 o 
   9   3 -10        1.36        3.66      4.45 o 
   1   4 -10       17.74        9.85      2.23 o 
   3   4 -10      155.88      158.46      8.11 o 
   4   4 -10      184.36      166.25      8.74 o 
   5   4 -10       65.18       65.01      5.40 o 
   6   4 -10       22.62       18.44      3.97 o 
   7   4 -10        9.24        4.77      3.81 o 
   8   4 -10       10.17       10.65      3.97 o 
   9   4 -10        2.07        6.36      4.45 o 
   1   5 -10       99.40       89.64      5.72 o 
   2   5 -10       66.90       73.11      5.40 o 
   3   5 -10       25.58       25.75      3.97 o 
   4   5 -10       82.05       85.19      6.36 o 
   5   5 -10       35.21       31.15      4.29 o 
   6   5 -10        0.17        0.00      3.18 o 
   7   5 -10        1.71        3.66      3.81 o 
   8   5 -10        2.98        4.61      3.81 o 
   0   6 -10      258.84      271.30     12.24 o 
   1   6 -10      355.76      361.42     15.58 o 
   2   6 -10      265.17      264.95     12.08 o 
   3   6 -10       58.17       56.58      4.93 o 
   4   6 -10       24.47       21.93      3.97 o 
   5   6 -10       55.14       59.60      5.24 o 
   6   6 -10        5.70        3.81      3.66 o 
   7   6 -10        3.18        1.91      3.50 o 
   8   6 -10        2.41        3.66      3.97 o 
   1   7 -10       34.96       41.01      4.93 o 
   2   7 -10       16.61       19.07      3.66 o 
   3   7 -10        3.75        4.29      3.34 o 
   4   7 -10        7.30       10.17      3.66 o 
   5   7 -10       10.00       13.35      3.66 o 
   6   7 -10       26.89       31.95      4.77 o 
   7   7 -10        0.76        1.27      4.13 o 
   0   8 -10       52.22       55.63      5.09 o 
   1   8 -10      153.72      148.76      8.11 o 
   2   8 -10       15.77       14.78      3.66 o 
   3   8 -10        3.46        2.38      3.18 o 
   4   8 -10       42.90       39.58      4.93 o 
   5   8 -10        3.00       -1.91      3.50 o 
   6   8 -10        1.66       -0.48      3.50 o 
   1   9 -10        2.52        3.66      3.18 o 
   2   9 -10       24.16       27.02      4.13 o 
   3   9 -10       25.48       27.34      4.29 o 
   4   9 -10        8.27        9.54      3.97 o 
   5   9 -10       18.43       18.28      4.29 o 
   6   9 -10        5.39        1.43      4.13 o 
   1  10 -10       29.79       27.18      4.13 o 
   2  10 -10        6.06        5.72      3.34 o 
   3  10 -10       12.09       11.44      3.66 o 
   4  10 -10        0.69       -3.66      3.66 o 
   5  10 -10        6.89        6.68      3.97 o 
   2  11 -10        0.01       -1.59      3.50 o 
   3  11 -10        1.99        3.97      3.97 o 
   4  11 -10        0.36       -2.23      3.97 o 
   2   0  -9      229.33      227.76      9.22 o 
   6   0  -9      125.72      119.36      6.99 o 
   8   0  -9        0.21        1.75      3.34 o 
   1   1  -9      319.18      334.24     14.15 o 
   2   1  -9      118.67      125.40      6.52 o 
   3   1  -9       57.85       58.54      3.05 o 
   4   1  -9       27.96       27.44      2.40 o 
   5   1  -9      909.51      875.50     24.33 o 
   6   1  -9       24.49       27.08      2.53 o 
   7   1  -9        0.90        1.79      2.19 o 
   8   1  -9        3.91        3.30      2.24 o 
   9   1  -9       18.72       19.07      4.29 o 
   1   2  -9      198.22      212.66      9.54 o 
   2   2  -9       19.34       19.39      2.86 o 
   3   2  -9       19.78       23.38      2.13 o 
   4   2  -9       26.86       24.85      2.24 o 
   5   2  -9       83.49       73.65      3.76 o 
   6   2  -9       19.43       14.48      2.24 o 
   7   2  -9       28.18       25.88      2.69 o 
   8   2  -9        2.45        4.61      3.66 o 
   9   2  -9        0.17        2.70      3.66 o 
   1   3  -9       92.86       90.43      5.40 o 
   2   3  -9      105.99      118.73      6.68 o 
   4   3  -9        7.14        8.40      1.95 o 
   5   3  -9      345.98      333.61     10.13 o 
   6   3  -9       63.64       60.58      3.35 o 
   7   3  -9        9.63        9.06      3.50 o 
   8   3  -9        2.45        0.95      3.34 o 
   9   3  -9        9.13        7.95      4.29 o 
   2   4  -9       45.52       40.85      4.61 o 
   3   4  -9       28.46       29.88      3.66 o 
   4   4  -9       43.35       47.84      5.09 o 
   5   4  -9       31.45       34.81      4.45 o 
   6   4  -9        5.44        5.40      3.18 o 
   7   4  -9        0.53       -3.34      3.34 o 
   8   4  -9       30.99       34.01      5.09 o 
   9   4  -9        1.87       -1.91      4.13 o 
   1   5  -9        8.75        2.38      1.59 o 
   2   5  -9      169.03      159.57      8.42 o 
   3   5  -9       50.60       51.02      4.77 o 
   4   5  -9       40.26       41.80      4.61 o 
   5   5  -9       20.79       21.93      3.66 o 
   6   5  -9        0.42        2.38      3.18 o 
   7   5  -9        3.69       -3.34      3.34 o 
   8   5  -9        3.74        4.13      3.97 o 
   1   6  -9      180.81      179.28      8.90 o 
   2   6  -9       49.85       50.70      4.61 o 
   3   6  -9      140.57      136.84      7.47 o 
   4   6  -9       73.14       71.84      5.56 o 
   5   6  -9        1.89        0.48      3.34 o 
   6   6  -9       12.39        7.95      3.50 o 
   7   6  -9        7.11        8.11      4.13 o 
   8   6  -9        3.25        3.81      4.13 o 
   0   7  -9      592.04      594.58     24.16 o 
   1   7  -9      132.67      138.91      7.47 o 
   2   7  -9        9.45        6.99      3.18 o 
   3   7  -9      143.99      143.04      7.79 o 
   4   7  -9       22.38       22.25      3.97 o 
   5   7  -9        0.25       -1.43      3.18 o 
   6   7  -9        1.15        0.79      3.34 o 
   7   7  -9        5.03        5.56      3.81 o 
   1   8  -9       52.09       52.29      5.09 o 
   2   8  -9       46.74       42.28      4.77 o 
   4   8  -9        2.19       -2.07      2.86 o 
   5   8  -9        5.34        5.40      3.50 o 
   6   8  -9       10.57       15.58      4.29 o 
   7   8  -9        1.31        0.64      3.81 o 
   0   9  -9       26.76       35.12      4.45 o 
   1   9  -9       23.44       24.79      3.81 o 
   2   9  -9       28.57       28.45      3.81 o 
   3   9  -9        0.90       -1.11      3.18 o 
   4   9  -9        0.02        0.64      3.34 o 
   5   9  -9       16.31       18.44      4.29 o 
   6   9  -9        3.23        0.64      3.66 o 
   1  10  -9       42.08       38.78      4.93 o 
   2  10  -9       20.81       21.14      3.97 o 
   3  10  -9       20.82       24.79      4.29 o 
   4  10  -9       14.87       18.28      3.97 o 
   5  10  -9       10.28       10.65      4.29 o 
   2  11  -9        9.75        8.90      3.66 o 
   3  11  -9        9.82       12.40      4.13 o 
   4  11  -9       14.23       20.50      4.61 o 
   5  11  -9        5.92       10.49      4.45 o 
   2   0  -8      130.73      126.72      5.72 o 
   6   0  -8      384.69      395.91     16.85 o 
   8   0  -8       16.69       12.71      3.50 o 
   1   1  -8      246.31      263.99     11.13 o 
   2   1  -8       42.04       49.28      2.60 o 
   3   1  -8       55.18       53.50      3.10 o 
   4   1  -8      124.59      127.47      6.52 o 
   5   1  -8       22.36       20.89      2.30 o 
   6   1  -8      195.16      185.86      6.34 o 
   7   1  -8        0.88        0.64      2.01 o 
   8   1  -8        4.04        5.96      2.25 o 
   9   1  -8       10.55        7.31      3.50 o 
  10   1  -8        2.83        3.66      4.13 o 
   1   2  -8      592.11      636.06     25.75 o 
   2   2  -8      156.94      151.94      7.15 o 
   3   2  -8       66.58       69.93      4.13 o 
   4   2  -8        1.86        3.31      2.15 o 
   5   2  -8      192.43      171.65      5.90 o 
   6   2  -8       32.39       32.17      2.67 o 
   7   2  -8      144.32      136.14      5.22 o 
   8   2  -8       94.96       89.00      6.68 o 
   9   2  -8       31.30       31.95      4.61 o 
  10   2  -8        5.43        3.81      4.45 o 
   2   3  -8      203.43      221.08      9.06 o 
   3   3  -8      523.49      535.30     21.62 o 
   4   3  -8       22.92       25.91      2.17 o 
   5   3  -8        9.12       10.75      1.99 o 
   6   3  -8      318.67      317.21      9.66 o 
   7   3  -8      101.17       94.57      6.83 o 
   8   3  -8       53.45       51.81      5.88 o 
   9   3  -8       10.57        5.09      3.66 o 
   0   4  -8      614.85      540.86     21.14 o 
   2   4  -8       22.58       20.82      3.02 o 
   3   4  -8       49.75       58.97      5.09 o 
   4   4  -8        5.46        6.83      3.02 o 
   5   4  -8       79.87       83.94      3.78 o 
   6   4  -8       71.91       67.23      5.40 o 
   7   4  -8       19.18       17.80      3.81 o 
   8   4  -8       57.66       64.85      6.20 o 
   9   4  -8       27.38       25.11      4.93 o 
   3   5  -8      273.53      280.20     12.40 o 
   4   5  -8       22.06       22.41      3.66 o 
   5   5  -8       15.33       18.91      3.50 o 
   6   5  -8        6.78        3.50      3.34 o 
   7   5  -8       32.23       28.77      4.61 o 
   8   5  -8        1.61        2.86      3.50 o 
   9   5  -8        4.88        5.09      3.97 o 
   0   6  -8       85.71       90.59      5.56 o 
   1   6  -8      245.73      231.09     10.49 o 
   2   6  -8      151.06      149.14      4.53 o 
   3   6  -8       19.21       24.00      3.66 o 
   4   6  -8       49.87       50.38      5.40 o 
   5   6  -8       24.97       29.40      3.97 o 
   6   6  -8       13.55       13.99      3.81 o 
   7   6  -8       20.50       19.71      4.29 o 
   8   6  -8        0.01       -0.32      3.50 o 
   1   7  -8       18.01       21.57      1.85 o 
   2   7  -8       46.80       41.12      2.62 o 
   3   7  -8       41.84       39.42      4.45 o 
   4   7  -8       13.35       10.01      3.34 o 
   5   7  -8       32.63       24.95      3.97 o 
   6   7  -8       17.01       20.82      4.29 o 
   7   7  -8        3.16        7.95      3.97 o 
   8   7  -8        1.19        4.45      4.13 o 
   0   8  -8       72.35       79.31      5.72 o 
   1   8  -8        0.81        1.70      1.32 o 
   2   8  -8      174.33      175.48      5.42 o 
   3   8  -8       12.65       15.10      3.50 o 
   4   8  -8       20.76       19.07      3.66 o 
   5   8  -8       12.02       12.87      3.66 o 
   6   8  -8        3.76        4.45      3.50 o 
   7   8  -8        3.84        0.64      3.66 o 
   1   9  -8        6.39        4.65      1.61 o 
   2   9  -8       68.41       73.75      5.72 o 
   3   9  -8       32.66       30.99      4.13 o 
   4   9  -8       33.11       32.90      4.29 o 
   5   9  -8        5.25        3.34      3.34 o 
   6   9  -8        1.81        0.48      3.66 o 
   0  10  -8        7.18        3.66      2.07 o 
   1  10  -8        6.56        5.49      1.73 o 
   2  10  -8       60.97       58.49      5.56 o 
   3  10  -8       20.27       19.71      3.97 o 
   4  10  -8        8.99       12.40      3.97 o 
   5  10  -8        4.00        6.52      3.97 o 
   6  10  -8        4.31        8.42      4.29 o 
   2  11  -8        5.33        3.02      3.34 o 
   3  11  -8        9.67        9.85      3.81 o 
   4  11  -8        8.21       10.49      3.97 o 
   5  11  -8        9.08       11.60      4.45 o 
   0  12  -8        2.22       -0.16      2.07 o 
   2   0  -7     1006.12     1088.20     26.95 o 
   4   0  -7      772.60      725.76     22.25 o 
   6   0  -7       59.24       58.81      4.77 o 
   8   0  -7       33.04       36.08      4.61 o 
   1   1  -7      491.06      519.40     20.50 o 
   2   1  -7      306.75      324.30      9.21 o 
   3   1  -7      749.48      731.11     19.72 o 
   4   1  -7      164.48      157.20      5.22 o 
   5   1  -7      421.74      417.53     17.17 o 
   6   1  -7      105.84      115.84      4.60 o 
   7   1  -7      259.82      248.21      7.92 o 
   8   1  -7       52.60       52.44      3.43 o 
   9   1  -7       17.15       13.35      3.97 o 
  10   1  -7        6.47       -0.64      3.81 o 
   1   2  -7      252.24      273.21     11.44 o 
   2   2  -7      333.95      387.17     15.58 o 
   3   2  -7      414.68      405.66     11.40 o 
   4   2  -7      544.26      506.56     14.20 o 
   5   2  -7      146.36      147.47      5.20 o 
   6   2  -7      577.80      541.66     15.45 o 
   7   2  -7       25.54       25.39      2.56 o 
   8   2  -7       15.50       14.30      3.66 o 
   9   2  -7       13.16       14.62      4.13 o 
  10   2  -7        4.00        3.66      4.13 o 
   2   3  -7       63.77       71.52      4.45 o 
   3   3  -7      382.08      384.47     16.05 o 
   4   3  -7        5.01        8.00      2.30 o 
   5   3  -7      226.71      216.75      6.79 o 
   6   3  -7       19.57       18.58      2.29 o 
   7   3  -7        1.75        0.79      3.18 o 
   8   3  -7       27.00       22.57      3.97 o 
   9   3  -7       22.30       26.22      4.45 o 
  10   3  -7        0.37       -2.70      3.97 o 
   2   4  -7      163.21      163.55      7.95 o 
   3   4  -7      356.47      374.37      9.74 o 
   4   4  -7       22.07       24.00      3.34 o 
   5   4  -7       61.64       59.04      3.28 o 
   6   4  -7      123.46      111.26      6.83 o 
   7   4  -7      106.99       96.32      6.83 o 
   8   4  -7       37.25       31.47      4.45 o 
   9   4  -7       12.81       17.96      4.29 o 
   0   5  -7      237.07      242.54     10.33 o 
   1   5  -7      297.53      214.25      9.22 o 
   2   5  -7       38.78       42.91      2.23 o 
   3   5  -7       94.62      100.73     10.97 o 
   4   5  -7      137.47      135.25      7.47 o 
   5   5  -7       14.65       14.46      3.50 o 
   6   5  -7        2.47        1.59      3.02 o 
   7   5  -7        0.82        2.07      3.18 o 
   8   5  -7       25.32       22.09      4.29 o 
   9   5  -7       23.04       25.59      5.09 o 
   1   6  -7       42.04       45.56      2.26 o 
   2   6  -7       13.66       11.47      2.78 o 
   3   6  -7        4.66        6.34      1.17 o 
   4   6  -7      149.53      150.67      7.95 o 
   5   6  -7       12.48       10.81      3.50 o 
   6   6  -7        1.73        3.02      3.18 o 
   7   6  -7       33.66       26.70      4.45 o 
   8   6  -7       15.02       20.34      4.45 o 
   0   7  -7      325.64      317.97      8.66 o 
   1   7  -7        9.91        8.43      1.31 o 
   2   7  -7       75.69       77.89      3.05 o 
   3   7  -7       57.08       56.73      2.72 o 
   4   7  -7       25.59       26.22      3.81 o 
   5   7  -7      160.07      155.12      8.58 o 
   6   7  -7        4.84        1.11      3.50 o 
   7   7  -7        6.30        8.26      3.66 o 
   8   7  -7        8.94       12.56      4.45 o 
   1   8  -7       35.06       37.45      2.16 o 
   2   8  -7       20.73       23.41      2.06 o 
   3   8  -7       24.18       22.25      3.66 o 
   4   8  -7       44.72       38.30      4.61 o 
   5   8  -7        9.71        6.83      3.34 o 
   6   8  -7        6.81        8.58      3.50 o 
   7   8  -7        8.68       11.28      4.13 o 
   0   9  -7      266.25      262.16      7.44 o 
   1   9  -7       46.15       47.13      2.87 o 
   2   9  -7      136.71      151.94      7.39 o 
   3   9  -7       10.60        9.85      3.34 o 
   4   9  -7       25.26       26.22      3.97 o 
   5   9  -7       35.85       41.16      4.93 o 
   6   9  -7       13.66       12.71      4.13 o 
   7   9  -7       24.53       26.22      4.93 o 
   1  10  -7       47.57       48.06      3.01 o 
   2  10  -7        3.28        0.48      3.02 o 
   3  10  -7       22.17       17.64      3.81 o 
   4  10  -7       35.91       40.05      4.77 o 
   5  10  -7        6.17        7.95      3.81 o 
   6  10  -7        2.22        0.95      3.50 o 
   0  11  -7        4.65        3.34      2.07 o 
   1  11  -7       11.83       10.55      1.69 o 
   2  11  -7       31.87       28.61      4.29 o 
   3  11  -7       23.87       29.40      4.29 o 
   4  11  -7        3.86        2.70      3.66 o 
   5  11  -7       50.04       55.47      6.36 o 
   1  12  -7       10.51        9.54      2.38 o 
   4  12  -7       16.42       20.18      4.61 o 
   0  13  -7       19.31       21.14      3.02 o 
   1  13  -7       12.37       13.83      2.86 o 
   2   0  -6      895.25      939.85     23.17 o 
   4   0  -6       21.21       25.93      2.46 o 
   6   0  -6       10.06       12.71      2.86 o 
   8   0  -6       94.48       93.14      6.04 o 
   1   1  -6       69.39       69.30      3.97 o 
   2   1  -6     1557.32     1642.92     33.42 o 
   3   1  -6      286.82      312.95     12.56 o 
   4   1  -6      297.60      284.01      5.17 o 
   5   1  -6       71.74       67.17      2.55 o 
   6   1  -6       83.96       78.40      3.64 o 
   7   1  -6      112.95      111.50      4.55 o 
   8   1  -6      151.19      151.90      5.78 o 
   9   1  -6       28.62       26.54      4.29 o 
  10   1  -6        6.35        1.43      3.81 o 
   0   2  -6      159.67      164.66      7.31 o 
   1   2  -6      682.75      717.44     27.65 o 
   2   2  -6      215.75      226.64      9.06 o 
   3   2  -6      621.50      692.50     18.98 o 
   4   2  -6      159.11      162.64      5.22 o 
   5   2  -6      186.49      172.98      4.08 o 
   6   2  -6       67.42       72.25      3.48 o 
   7   2  -6      131.67      126.79      4.88 o 
   8   2  -6       33.81       32.90      4.13 o 
   9   2  -6        8.34        8.11      3.81 o 
  10   2  -6        0.58        1.59      3.97 o 
   2   3  -6     1171.81     1258.94     48.48 o 
   3   3  -6      309.84      296.69      6.47 o 
   4   3  -6      110.39      128.21      3.08 o 
   5   3  -6      147.57      139.38      4.82 o 
   6   3  -6       82.62       81.13      3.82 o 
   7   3  -6        8.14       10.17      3.34 o 
   8   3  -6      138.28      142.57      8.42 o 
   9   3  -6       20.62       20.03      4.29 o 
  10   3  -6        5.94        2.38      3.97 o 
   1   4  -6      482.88      518.61     17.32 o 
   2   4  -6      196.64      210.31      5.80 o 
   3   4  -6      117.16      128.66      3.85 o 
   4   4  -6      213.87      231.23      6.25 o 
   5   4  -6       59.50       57.94      3.17 o 
   6   4  -6      130.57      127.63      7.31 o 
   7   4  -6      112.96      100.61      6.83 o 
   8   4  -6       17.95       21.77      3.97 o 
   9   4  -6       22.61       26.70      4.45 o 
  10   4  -6        4.58        2.38      4.29 o 
   1   5  -6      236.99      237.33      6.53 o 
   2   5  -6       69.34       76.45      3.18 o 
   3   5  -6      178.32      205.98      6.99 o 
   4   5  -6       32.26       32.45      1.80 o 
   5   5  -6       34.62       32.42      4.13 o 
   6   5  -6       84.83       84.87      5.88 o 
   7   5  -6       33.17       37.19      4.61 o 
   8   5  -6       88.38       93.93      6.68 o 
   9   5  -6       27.99       26.38      4.61 o 
   0   6  -6      433.85      422.75     11.02 o 
   1   6  -6       32.90       26.50      1.92 o 
   2   6  -6       49.84       50.38      2.70 o 
   3   6  -6        1.92        0.86      1.12 o 
   4   6  -6      224.87      235.68      6.68 o 
   5   6  -6        2.10       -0.48      2.86 o 
   6   6  -6       50.51       44.34      5.09 o 
   7   6  -6        6.48        5.72      3.66 o 
   8   6  -6        1.03        5.09      3.81 o 
   9   6  -6       13.85       12.40      4.29 o 
   1   7  -6       62.90       62.99      1.96 o 
   2   7  -6       19.90       18.24      1.83 o 
   3   7  -6       28.89       26.67      2.09 o 
   4   7  -6        5.86        6.04      3.02 o 
   5   7  -6       48.09       46.41      4.77 o 
   6   7  -6        6.15        6.04      3.34 o 
   7   7  -6       62.54       59.76      5.56 o 
   8   7  -6       17.11       17.64      4.29 o 
   0   8  -6      398.97      419.45     11.09 o 
   1   8  -6       18.41       20.17      1.28 o 
   2   8  -6       71.05       70.12      3.12 o 
   3   8  -6      102.04       99.76      3.62 o 
   4   8  -6       76.17       75.18      5.88 o 
   5   8  -6      123.39      119.04      7.15 o 
   6   8  -6        0.46        2.86      3.18 o 
   7   8  -6       11.22        6.99      3.66 o 
   8   8  -6        6.44        9.22      4.13 o 
   1   9  -6       34.85       34.23      1.86 o 
   2   9  -6       84.73       83.06      3.35 o 
   3   9  -6       59.21       61.51      3.03 o 
   4   9  -6        7.72        8.58      3.18 o 
   5   9  -6       10.32        8.26      3.66 o 
   6   9  -6        4.94        0.48      3.18 o 
   7   9  -6        5.50        9.54      4.13 o 
   0  10  -6      122.87      123.18      5.72 o 
   1  10  -6       34.43       36.31      2.06 o 
   2  10  -6       49.61       53.77      2.88 o 
   3  10  -6        8.38        9.22      3.34 o 
   4  10  -6       37.19       34.65      4.45 o 
   5  10  -6       23.59       24.16      4.29 o 
   6  10  -6        9.48       13.19      3.97 o 
   1  11  -6        4.14        1.83      1.99 o 
   2  11  -6       31.63       28.67      2.19 o 
   3  11  -6       24.41       32.26      4.45 o 
   4  11  -6       27.48       28.13      4.45 o 
   5  11  -6        4.50        2.54      3.66 o 
   6  11  -6        5.31        7.31      4.13 o 
   0  12  -6        8.24        9.06      2.38 o 
   1  12  -6       16.07       14.49      1.85 o 
   2  12  -6        5.06        4.29      2.23 o 
   4  12  -6        9.77        8.42      3.97 o 
   1  13  -6        0.63        0.64      2.38 o 
   2   0  -5      517.13      558.42     13.80 o 
   4   0  -5      556.33      556.91     21.62 o 
   6   0  -5       60.48       63.73      4.61 o 
   8   0  -5      174.83      175.62      8.90 o 
   1   1  -5      867.10      846.81     21.16 o 
   2   1  -5      758.12      735.50     15.15 o 
   3   1  -5      326.05      368.05     10.28 o 
   4   1  -5      525.90      557.64      9.89 o 
   5   1  -5      154.99      171.08      5.00 o 
   6   1  -5       21.71       24.26      1.69 o 
   7   1  -5       58.96       62.46      3.31 o 
   8   1  -5       62.65       63.27      3.48 o 
   9   1  -5      101.39      105.85      6.99 o 
  10   1  -5        7.30        3.50      3.66 o 
   1   2  -5     1148.46     1106.67     42.28 o 
   2   2  -5     1038.81      946.94     36.24 o 
   3   2  -5      754.56      786.06     16.26 o 
   4   2  -5      581.50      584.77     12.37 o 
   5   2  -5      447.37      431.39      9.32 o 
   6   2  -5       12.20       11.54      1.26 o 
   7   2  -5      150.15      155.06      5.45 o 
   8   2  -5      193.26      193.58      9.85 o 
   9   2  -5        3.56        4.13      3.50 o 
  10   2  -5        0.13       -0.64      3.81 o 
   1   3  -5      823.32      739.14     18.37 o 
   2   3  -5     1626.40     1695.04     40.39 o 
   3   3  -5     1781.58     1747.46     35.59 o 
   4   3  -5      263.01      260.60      5.76 o 
   5   3  -5       25.95       30.90      1.49 o 
   6   3  -5       32.00       31.58      2.48 o 
   7   3  -5      293.30      279.25     12.71 o 
   8   3  -5       14.13       11.60      3.66 o 
   9   3  -5       25.45       28.77      4.61 o 
  10   3  -5        2.73       -1.59      3.81 o 
   1   4  -5      227.55      181.02     46.89 o 
   2   4  -5     1570.48     1705.12     42.06 o 
   3   4  -5        6.76        6.97      0.89 o 
   4   4  -5       73.04       78.14      2.17 o 
   5   4  -5       14.68       14.23      1.97 o 
   6   4  -5      104.99      102.99      6.36 o 
   7   4  -5        3.02        1.59      3.18 o 
   8   4  -5       17.28       13.19      3.81 o 
   9   4  -5        1.40        0.48      3.66 o 
  10   4  -5        9.17       12.56      4.61 o 
   0   5  -5      893.57      944.20     23.47 o 
   1   5  -5      194.80      211.05      4.16 o 
   2   5  -5      602.40      653.23     21.30 o 
   3   5  -5        2.22        3.29      2.46 o 
   4   5  -5       18.20       16.69      1.51 o 
   5   5  -5      108.45      110.23      3.56 o 
   6   5  -5        6.48        6.36      3.18 o 
   7   5  -5        2.84        4.29      3.18 o 
   8   5  -5       51.09       49.43      5.24 o 
   9   5  -5        3.39        6.04      3.97 o 
   1   6  -5      379.30      407.53      7.46 o 
   2   6  -5       26.28       21.33      2.46 o 
   3   6  -5      103.87       97.27      3.97 o 
   4   6  -5        0.03        2.78      2.23 o 
   5   6  -5       27.88       26.54      3.66 o 
   6   6  -5      183.48      178.17      9.06 o 
   7   6  -5       32.82       35.60      4.61 o 
   8   6  -5       28.71       31.47      4.61 o 
   9   6  -5        5.41       10.49      4.29 o 
   0   7  -5      369.53      369.85      9.80 o 
   1   7  -5       94.15      105.13      2.60 o 
   2   7  -5       68.85       74.52      2.47 o 
   3   7  -5       41.53       38.95      2.26 o 
   4   7  -5       68.50       63.34      2.79 o 
   5   7  -5       31.45       32.74      4.29 o 
   6   7  -5       53.37       43.87      4.77 o 
   7   7  -5       65.50       70.09      5.72 o 
   8   7  -5       13.68       15.10      4.13 o 
   1   8  -5       90.77       89.50      2.45 o 
   2   8  -5       61.75       61.11      2.34 o 
   3   8  -5      117.53      117.13      4.03 o 
   4   8  -5       28.48       26.18      2.14 o 
   5   8  -5        5.83        9.54      3.50 o 
   6   8  -5       53.87       53.56      5.56 o 
   7   8  -5       20.49       21.14      4.45 o 
   8   8  -5       60.67       74.38      6.83 o 
   0   9  -5       29.35       29.40      2.25 o 
   1   9  -5       44.81       50.54      2.12 o 
   2   9  -5        8.01        7.21      1.26 o 
   3   9  -5       27.77       30.18      2.29 o 
   4   9  -5       51.37       46.89      5.09 o 
   5   9  -5       13.74       11.92      3.66 o 
   6   9  -5       11.54       10.01      3.50 o 
   7   9  -5       15.94       20.03      4.13 o 
   1  10  -5       25.24       29.23      1.88 o 
   2  10  -5       10.58       10.15      1.40 o 
   3  10  -5      166.41      177.28      5.61 o 
   4  10  -5       13.49       11.28      3.50 o 
   5  10  -5       12.92       11.44      3.50 o 
   6  10  -5       14.70       14.94      4.13 o 
   0  11  -5       46.25       48.00      3.66 o 
   1  11  -5        5.05        7.02      1.91 o 
   2  11  -5       58.59       52.88      2.74 o 
   3  11  -5       14.09       15.13      3.10 o 
   4  11  -5       36.97       39.16      3.91 o 
   5  11  -5       14.06       13.62      3.29 o 
   6  11  -5        1.08        0.03      3.17 o 
   1  12  -5       10.33        9.33      1.69 o 
   2  12  -5       19.13       20.50      2.01 o 
   4  12  -5        0.76        2.03      3.03 o 
   5  12  -5        0.54        4.31      3.31 o 
   0  13  -5       22.35       23.68      3.02 o 
   1  13  -5        0.76        0.27      1.51 o 
   2   0  -4     1115.20     1018.81     24.84 o 
   4   0  -4      498.89      486.66     18.91 o 
   6   0  -4       18.92       16.85      2.70 o 
   8   0  -4      117.61      129.22      7.15 o 
   1   1  -4      217.14      224.06      4.76 o 
   2   1  -4      346.10      349.90      7.28 o 
   3   1  -4     1713.95     1678.92     34.62 o 
   4   1  -4      851.26      829.42     16.85 o 
   5   1  -4       22.10       18.12      3.10 o 
   6   1  -4       74.08       68.77      2.45 o 
   7   1  -4       36.52       40.14      2.21 o 
   8   1  -4       13.68       15.30      2.29 o 
   9   1  -4       27.97       28.28      2.85 o 
  10   1  -4        9.36        9.70      3.97 o 
   0   2  -4       55.79       59.12      3.81 o 
   1   2  -4      176.70      163.22      4.31 o 
   2   2  -4      125.46      119.77      2.77 o 
   3   2  -4      832.27      866.21     17.98 o 
   4   2  -4      511.26      517.19     10.83 o 
   5   2  -4      307.29      325.10      7.15 o 
   6   2  -4       45.23       45.03      2.02 o 
   7   2  -4       49.93       48.77      2.90 o 
   8   2  -4       44.95       48.78      3.30 o 
   9   2  -4       65.76       62.30      5.72 o 
  10   2  -4        9.47       12.08      4.29 o 
   1   3  -4      149.74      166.98      4.51 o 
   2   3  -4     1606.19     1597.58     39.51 o 
   3   3  -4      947.73      911.58     18.55 o 
   4   3  -4      302.33      333.95      7.19 o 
   5   3  -4       41.64       43.52      1.81 o 
   6   3  -4       59.18       59.05      2.21 o 
   7   3  -4      125.39      116.98      6.99 o 
   8   3  -4       79.74       80.42      5.72 o 
   9   3  -4        0.53        1.43      3.50 o 
  10   3  -4        4.56        4.45      4.13 o 
   0   4  -4      691.46      754.31     24.79 o 
   1   4  -4      416.75      454.25      9.12 o 
   2   4  -4     1133.52     1185.08     29.14 o 
   3   4  -4      484.96      495.47     12.55 o 
   4   4  -4      105.19      120.54      2.99 o 
   5   4  -4      354.97      349.84      7.63 o 
   6   4  -4       19.64       23.21      2.62 o 
   7   4  -4      253.34      255.25     11.92 o 
   8   4  -4        2.70        2.38      3.02 o 
   9   4  -4        2.47        3.97      3.66 o 
  10   4  -4        0.83        0.64      4.13 o 
   1   5  -4      383.76      447.34      9.17 o 
   2   5  -4      115.52       59.60      4.13 o 
   3   5  -4      506.83      509.07     15.73 o 
   4   5  -4      172.95      178.49      5.11 o 
   5   5  -4       33.36       33.26      1.92 o 
   6   5  -4       70.33       65.64      5.40 o 
   7   5  -4      125.70      120.47      7.31 o 
   8   5  -4        8.06        5.56      3.34 o 
   9   5  -4       18.17       17.96      4.13 o 
   0   6  -4      179.08      182.89      5.22 o 
   1   6  -4       54.45       60.29      3.79 o 
   2   6  -4      289.68      318.23      5.89 o 
   3   6  -4      396.20      407.20     13.51 o 
   4   6  -4       13.70       15.22      1.43 o 
   5   6  -4       89.94       81.07      4.29 o 
   6   6  -4        5.34        6.04      3.02 o 
   7   6  -4       92.18       84.87      6.04 o 
   8   6  -4      119.99      115.39      7.47 o 
   9   6  -4       10.38       13.67      4.13 o 
   1   7  -4       54.15       59.31      1.82 o 
   2   7  -4       13.75       15.14      1.22 o 
   3   7  -4       68.16       69.33      2.76 o 
   4   7  -4      417.26      401.38     10.61 o 
   5   7  -4      139.27      142.83      4.53 o 
   6   7  -4       84.68       89.80      6.36 o 
   7   7  -4       45.84       43.87      4.93 o 
   8   7  -4        9.06       16.69      3.97 o 
   0   8  -4       63.35       59.69      2.67 o 
   1   8  -4      193.48      205.57      4.23 o 
   2   8  -4       87.76       91.18      2.71 o 
   3   8  -4      233.77      231.60      6.57 o 
   4   8  -4       29.30       25.74      2.17 o 
   5   8  -4       22.99       21.77      3.66 o 
   6   8  -4       27.45       28.45      4.13 o 
   7   8  -4       24.69       26.22      4.45 o 
   8   8  -4        1.44       -3.66      3.81 o 
   1   9  -4       38.12       36.06      1.72 o 
   2   9  -4        7.20        7.36      1.64 o 
   3   9  -4       66.62       61.15      2.36 o 
   4   9  -4        4.64        3.74      1.49 o 
   5   9  -4       31.85       28.29      4.13 o 
   6   9  -4       24.04       22.89      4.13 o 
   7   9  -4        9.61        8.90      3.66 o 
   8   9  -4        6.15        6.36      7.15 o 
   0  10  -4       33.88       33.06      3.18 o 
   1  10  -4      153.68      155.72      4.03 o 
   2  10  -4       76.61       72.33      2.48 o 
   3  10  -4       19.47       19.82      1.53 o 
   4  10  -4       24.54       23.96      1.90 o 
   5  10  -4        1.73       -2.78      2.78 o 
   6  10  -4       16.65       18.18      3.49 o 
   7  10  -4        6.26        5.71      3.66 o 
   1  11  -4       18.16       20.51      1.85 o 
   2  11  -4        1.79        1.51      1.46 o 
   3  11  -4       12.09       11.98      1.43 o 
   4  11  -4        3.90        5.60      3.02 o 
   5  11  -4       12.77       11.67      3.35 o 
   6  11  -4        0.14        0.16      3.21 o 
   0  12  -4       21.88       25.91      2.86 o 
   1  12  -4       18.89       18.12      1.91 o 
   2  12  -4        6.19        6.32      1.63 o 
   3  12  -4       15.92       14.15      2.70 o 
   4  12  -4        1.56        3.29      2.90 o 
   5  12  -4        2.66        3.72      3.27 o 
   1  13  -4        9.02        8.05      1.80 o 
   2  13  -4        6.51        9.06      2.38 o 
   2   0  -3     1233.36     1237.19     30.16 o 
   4   0  -3      108.53      121.75      5.40 o 
   6   0  -3       29.13       27.50      3.66 o 
   8   0  -3       37.97       43.25      2.98 o 
  10   0  -3      182.05      184.68      9.85 o 
   0   1  -3     4759.06     4373.85    126.67 o 
   1   1  -3     4800.21     4339.68    147.24 o 
   2   1  -3      877.29      837.38     14.54 o 
   3   1  -3      357.62      371.93      7.94 o 
   4   1  -3      187.78      170.01      4.03 o 
   5   1  -3      147.63      140.35      3.48 o 
   6   1  -3       19.81       23.13      1.57 o 
   7   1  -3        3.59        6.20      1.41 o 
   8   1  -3       37.30       36.81      3.01 o 
   9   1  -3       51.89       51.24      3.54 o 
  10   1  -3       25.91       29.09      4.45 o 
   1   2  -3     1758.02     1691.66     41.36 o 
   2   2  -3      114.67      126.91      2.86 o 
   3   2  -3     1084.55     1141.32     22.93 o 
   4   2  -3      505.91      509.19     10.71 o 
   5   2  -3      138.61      140.00      3.55 o 
   6   2  -3       32.81       36.41      1.99 o 
   7   2  -3      101.91      103.34      3.18 o 
   8   2  -3       44.45       44.92      3.24 o 
   9   2  -3        5.70        5.88      3.50 o 
  10   2  -3       38.53       44.34      5.40 o 
   1   3  -3     2604.86     2483.81     42.21 o 
   2   3  -3     2450.69     2475.97     61.32 o 
   3   3  -3      246.85      288.90      6.23 o 
   4   3  -3      700.97      734.94     15.37 o 
   5   3  -3      147.91      149.68      3.68 o 
   6   3  -3        7.06        7.38      1.27 o 
   7   3  -3      124.79      122.30      4.78 o 
   8   3  -3       21.93       19.87      3.66 o 
   9   3  -3       22.24       21.14      3.97 o 
  10   3  -3        1.33        5.09      3.50 o 
   1   4  -3      179.46      192.51      4.16 o 
   2   4  -3      179.06      171.87     11.21 o 
   3   4  -3     1423.02     1511.29     37.61 o 
   4   4  -3      102.83      109.70      2.79 o 
   5   4  -3       19.57       21.48      1.68 o 
   6   4  -3       13.64       13.63      1.66 o 
   7   4  -3       39.05       38.46      4.45 o 
   8   4  -3       28.71       29.09      4.29 o 
   9   4  -3        9.35        3.66      3.66 o 
  10   4  -3        1.56       -1.75      3.50 o 
   0   5  -3     1887.30     2084.77     64.53 o 
   1   5  -3      430.01      449.44      8.10 o 
   2   5  -3     2131.79     2163.92     69.77 o 
   3   5  -3      131.63      132.08      5.09 o 
   4   5  -3       20.40       22.44      1.67 o 
   5   5  -3      105.77      102.37      3.41 o 
   6   5  -3       48.46       50.22      2.55 o 
   7   5  -3        0.37        1.11      2.86 o 
   8   5  -3       24.36       24.00      4.13 o 
   9   5  -3        7.64        9.70      3.97 o 
   1   6  -3       28.29       28.13      1.30 o 
   2   6  -3      215.15      223.68      4.96 o 
   3   6  -3       80.46       80.58      3.34 o 
   4   6  -3       32.58       29.20      1.94 o 
   5   6  -3       33.51       37.87      4.13 o 
   6   6  -3      214.41      218.49      6.33 o 
   7   6  -3       12.29       14.30      3.50 o 
   8   6  -3       10.83       11.28      3.81 o 
   9   6  -3        1.82        1.11      3.34 o 
   0   7  -3       82.82       86.32      3.12 o 
   1   7  -3        9.77       12.40      1.01 o 
   2   7  -3        3.69        6.78      2.27 o 
   3   7  -3       97.19       95.15      2.68 o 
   4   7  -3       92.89       80.48      3.20 o 
   5   7  -3      225.33      229.93      6.57 o 
   6   7  -3       28.98       26.07      3.81 o 
   7   7  -3       17.39       15.89      3.81 o 
   8   7  -3       11.33        9.38      3.81 o 
   9   7  -3       20.43       18.84      3.78 o 
   1   8  -3       31.23       31.01      1.62 o 
   2   8  -3      132.98      127.64      3.25 o 
   3   8  -3      158.67      159.12      3.98 o 
   4   8  -3        1.44        0.89      2.15 o 
   5   8  -3       65.36       64.49      3.66 o 
   6   8  -3       62.48       57.22      5.09 o 
   7   8  -3       35.10       30.83      4.45 o 
   8   8  -3       17.75       21.84      3.88 o 
   0   9  -3      286.68      285.40      6.72 o 
   1   9  -3        6.33        6.62      1.14 o 
   2   9  -3        7.69        8.42      1.23 o 
   3   9  -3       18.65       19.23      1.44 o 
   4   9  -3      111.04      104.05      3.70 o 
   5   9  -3        9.29        8.72      1.61 o 
   6   9  -3       16.47       16.18      3.03 o 
   7   9  -3        5.47        2.03      3.10 o 
   8   9  -3        8.62        2.07      7.31 o 
   1  10  -3       64.83       62.94      2.26 o 
   2  10  -3       23.88       24.77      1.55 o 
   3  10  -3       41.18       38.04      1.93 o 
   4  10  -3       11.10       13.22      2.67 o 
   5  10  -3        1.14        1.16      2.76 o 
   6  10  -3        1.54        3.32      2.83 o 
   7  10  -3       18.00       14.66      4.45 o 
   0  11  -3       75.73       76.93      4.45 o 
   1  11  -3       28.13       28.43      2.86 o 
   2  11  -3       77.33       81.44      3.08 o 
   3  11  -3       60.38       64.52      3.81 o 
   4  11  -3        3.24        1.80      3.36 o 
   5  11  -3        8.59        7.43      3.03 o 
   6  11  -3        4.94        4.00      3.21 o 
   1  12  -3        0.29        0.51      1.40 o 
   2  12  -3       23.86       25.73      2.15 o 
   3  12  -3       10.57        9.37      2.70 o 
   4  12  -3       15.90       13.41      3.23 o 
   5  12  -3        0.53       -0.29      3.05 o 
   0  13  -3       41.20       44.18      3.97 o 
   1  13  -3       19.07       21.10      2.08 o 
   2  13  -3       13.39       14.30      2.70 o 
   0   0  -2     1953.00     1893.89     61.03 o 
   2   0  -2    17483.13    14043.63    533.39 o 
   4   0  -2      421.36      450.43     17.80 o 
   6   0  -2       80.62       84.87      5.09 o 
   8   0  -2       35.94       36.59      2.92 o 
  10   0  -2        2.84        0.48      3.34 o 
   1   1  -2     9888.82     7682.17    458.10 o 
   2   1  -2     3358.31     3047.16     53.13 o 
   3   1  -2     1161.67     1155.99     23.97 o 
   4   1  -2        3.34        4.46      0.97 o 
   5   1  -2      203.55      234.00      5.43 o 
   6   1  -2       75.70       77.41      2.73 o 
   7   1  -2       15.58       14.88      1.62 o 
   8   1  -2       40.57       43.01      3.12 o 
   9   1  -2       19.80       23.10      3.74 o 
  10   1  -2        0.78        4.13      3.66 o 
   0   2  -2     2388.85     2325.02     56.84 o 
   1   2  -2     5153.22     4617.46    153.45 o 
   2   2  -2     6489.93     5862.75    166.91 o 
   3   2  -2      877.49      853.34     18.17 o 
   4   2  -2       39.04       43.76      1.85 o 
   5   2  -2       63.67       77.74      2.98 o 
   6   2  -2       91.13       98.99      3.78 o 
   7   2  -2       12.85       13.20      1.58 o 
   8   2  -2       67.39       67.48      2.80 o 
   9   2  -2       22.06       21.30      3.81 o 
  10   2  -2        2.29        2.54      3.66 o 
   1   3  -2     1774.29     1653.50     28.82 o 
   2   3  -2      722.53      751.36     18.98 o 
   3   3  -2     1560.75     1602.47     32.24 o 
   4   3  -2       43.38       53.18      2.12 o 
   5   3  -2       16.90       16.99      1.26 o 
   6   3  -2      203.55      198.00      5.07 o 
   7   3  -2       82.66       79.92      2.79 o 
   8   3  -2       62.84       64.69      5.24 o 
   9   3  -2        9.96       10.65      3.50 o 
  10   3  -2        6.49        8.11      4.13 o 
   0   4  -2      894.13      881.39     21.47 o 
   1   4  -2      134.28      141.71      3.10 o 
   2   4  -2      116.18      112.69      3.14 o 
   3   4  -2       16.95       11.13      2.46 o 
   4   4  -2      170.17      189.22      4.32 o 
   5   4  -2      260.46      255.51      5.82 o 
   6   4  -2       46.03       46.56      3.50 o 
   7   4  -2       44.06       43.32      2.59 o 
   8   4  -2        0.53       -1.11      2.86 o 
   9   4  -2       16.29       18.60      4.13 o 
  10   4  -2       15.21       19.71      4.61 o 
   1   5  -2      235.91      243.96      4.15 o 
   2   5  -2      351.10      366.88      8.98 o 
   3   5  -2      698.87      725.07     24.32 o 
   4   5  -2      319.76      324.05      8.59 o 
   5   5  -2      217.00      218.06      6.26 o 
   6   5  -2      246.85      257.62      7.37 o 
   7   5  -2       12.46       12.37      1.73 o 
   8   5  -2       23.38       25.27      4.29 o 
   9   5  -2       19.27       17.80      4.13 o 
  10   5  -2        6.60        6.70      3.68 o 
   0   6  -2       77.43       73.43      3.34 o 
   1   6  -2       57.44       62.05      1.56 o 
   2   6  -2      175.46      169.61      3.33 o 
   3   6  -2        3.51        3.65      1.03 o 
   4   6  -2      258.89      233.07     30.52 o 
   5   6  -2      880.55      846.51     21.40 o 
   6   6  -2       73.74       77.53      4.05 o 
   7   6  -2       21.83       20.82      3.97 o 
   8   6  -2        3.09        2.23      3.18 o 
   9   6  -2        0.40       -2.04      3.01 o 
   1   7  -2       77.14       74.21      1.76 o 
   2   7  -2        8.36        8.85      1.07 o 
   3   7  -2      133.88      127.68      3.30 o 
   4   7  -2      536.38      532.44     13.77 o 
   5   7  -2      158.52      166.79      5.14 o 
   6   7  -2        1.09        2.97      1.51 o 
   7   7  -2       61.53       63.42      5.88 o 
   8   7  -2        8.09        5.46      3.23 o 
   9   7  -2        1.18        1.43      3.10 o 
   0   8  -2      222.73      207.75      5.19 o 
   1   8  -2      185.14      189.69      4.08 o 
   2   8  -2       80.79       76.29      2.31 o 
   3   8  -2       26.72       23.35      1.54 o 
   4   8  -2       38.91       38.93      2.53 o 
   5   8  -2      163.20      165.75      5.22 o 
   6   8  -2       51.31       48.50      2.43 o 
   7   8  -2        2.24        1.25      2.86 o 
   8   8  -2        3.32        2.75      3.22 o 
   9   8  -2        9.09       10.81      7.95 o 
   1   9  -2       31.36       30.06      1.68 o 
   2   9  -2      166.71      166.72      3.87 o 
   3   9  -2       58.50       50.81      2.03 o 
   4   9  -2       81.07       77.21      3.76 o 
   5   9  -2       38.03       35.06      2.17 o 
   6   9  -2        0.29       -0.90      2.56 o 
   7   9  -2        4.79        2.82      3.06 o 
   8   9  -2        2.62        5.09      7.31 o 
   0  10  -2       89.21       84.55      4.29 o 
   1  10  -2       99.98      101.92      2.84 o 
   2  10  -2       48.41       46.65      2.27 o 
   3  10  -2       24.00       25.73      1.70 o 
   4  10  -2       10.16        9.38      1.36 o 
   5  10  -2        1.09        2.25      1.55 o 
   6  10  -2        3.91        7.88      3.05 o 
   7  10  -2       12.02       12.47      3.56 o 
   1  11  -2       75.67       74.60      3.09 o 
   2  11  -2       22.40       24.11      1.88 o 
   3  11  -2       34.95       36.25      1.94 o 
   4  11  -2        3.48        5.05      1.28 o 
   5  11  -2        4.60        4.79      2.88 o 
   6  11  -2        1.93       -0.90      3.15 o 
   0  12  -2       32.25       37.19      3.50 o 
   1  12  -2       10.71        9.44      1.69 o 
   2  12  -2       15.34       13.38      1.80 o 
   3  12  -2        7.76        8.12      1.66 o 
   4  12  -2       11.84       15.26      1.82 o 
   5  12  -2        0.19       -1.44      2.81 o 
   1  13  -2        2.17        0.50      1.63 o 
   2  13  -2        2.29        1.50      1.63 o 
   3  13  -2        6.31        6.20      2.38 o 
   2   0  -1     5693.55     4710.49    625.02 o 
   4   0  -1      128.17       97.11      4.45 o 
   6   0  -1       42.67       40.45      2.62 o 
   8   0  -1       16.16       16.52      2.30 o 
  10   0  -1       11.34       14.94      3.97 o 
   0   1  -1      547.68      536.27     10.52 o 
   1   1  -1      519.52      545.72      7.69 o 
   2   1  -1     2356.69     2308.89     52.45 o 
   3   1  -1     1047.44      995.90    101.63 o 
   4   1  -1      136.29      133.32     13.98 o 
   5   1  -1      230.89      229.78      5.27 o 
   6   1  -1       45.66       49.22      1.73 o 
   7   1  -1       13.21       13.45      1.18 o 
   8   1  -1        9.31        9.86      1.64 o 
   9   1  -1        1.18        0.12      1.45 o 
  10   1  -1        1.43        1.91      2.96 o 
  11   1  -1       23.32       24.16      4.93 o 
   1   2  -1     4932.00     4575.75     89.70 o 
   2   2  -1      452.07      413.59      8.79 o 
   3   2  -1      532.21      540.16      9.76 o 
   4   2  -1       12.96       13.44      0.96 o 
   5   2  -1      191.47      148.47     59.84 o 
   6   2  -1       64.96       65.73      1.99 o 
   7   2  -1        7.55        7.67      1.04 o 
   8   2  -1        6.84        6.98      1.62 o 
   9   2  -1        2.70       -0.48      3.18 o 
  10   2  -1       20.44       19.35      3.61 o 
   1   3  -1     1475.42     1199.06    171.97 o 
   2   3  -1      616.26      680.84     13.71 o 
   3   3  -1      203.61      206.03      5.64 o 
   4   3  -1      595.26      637.61     11.64 o 
   5   3  -1      305.67      308.88      6.71 o 
   6   3  -1       48.64       46.64      2.30 o 
   7   3  -1       13.40       14.59      1.60 o 
   8   3  -1       13.22       12.76      2.21 o 
   9   3  -1       19.89       16.05      3.81 o 
  10   3  -1        3.29        2.28      3.25 o 
   1   4  -1      766.04      817.24     14.14 o 
   2   4  -1       95.96       95.64      5.80 o 
   3   4  -1      741.79      766.47     19.10 o 
   4   4  -1       69.01       74.50      2.10 o 
   5   4  -1      406.32      425.55      9.24 o 
   6   4  -1       12.59       12.41      1.31 o 
   7   4  -1      102.30      105.94      7.15 o 
   8   4  -1       27.41       28.88      2.47 o 
   9   4  -1        8.37       11.13      3.08 o 
  10   4  -1       10.02       11.37      3.61 o 
   0   5  -1      220.65      243.27      5.26 o 
   1   5  -1      481.77      473.28      8.45 o 
   2   5  -1      218.07      221.63      4.67 o 
   3   5  -1      808.65      838.37     19.44 o 
   4   5  -1      109.32      103.18     12.56 o 
   5   5  -1       98.29      106.15      3.76 o 
   6   5  -1      361.17      356.15      9.74 o 
   7   5  -1       14.61       14.75      2.30 o 
   8   5  -1       18.21       19.71      3.97 o 
   9   5  -1        4.13        3.74      3.08 o 
  10   5  -1       12.60       14.36      3.61 o 
   1   6  -1      209.93      236.09      3.81 o 
   2   6  -1      199.10      190.66      8.37 o 
   3   6  -1      201.08      211.54      7.63 o 
   4   6  -1       78.38       82.49      3.81 o 
   5   6  -1      234.91      227.56      6.49 o 
   6   6  -1       30.52       30.36      2.20 o 
   7   6  -1       20.72       19.06      1.88 o 
   8   6  -1        3.69        2.93      2.81 o 
   9   6  -1        9.48        6.29      3.31 o 
  10   6  -1        2.64        5.09      6.68 o 
   0   7  -1      615.17      581.63     32.68 o 
   1   7  -1       61.16       54.99      1.49 o 
   2   7  -1       34.02       29.30      2.31 o 
   3   7  -1      157.76      152.13      3.71 o 
   4   7  -1      209.03      204.15      4.42 o 
   5   7  -1      150.29      141.55      4.15 o 
   6   7  -1      160.72      158.51      4.56 o 
   7   7  -1        4.05        3.00      2.93 o 
   8   7  -1       10.01        7.52      3.17 o 
   9   7  -1        0.05       -1.17      2.99 o 
   1   8  -1        6.18        5.11      0.92 o 
   2   8  -1       34.41       34.47      1.67 o 
   3   8  -1      203.96      200.60      4.41 o 
   4   8  -1      248.03      241.53      5.14 o 
   5   8  -1        4.20        4.29      2.02 o 
   6   8  -1        1.34        0.90      1.43 o 
   7   8  -1       13.34       12.60      3.15 o 
   8   8  -1       10.82        9.61      3.37 o 
   9   8  -1        4.00        0.79      7.31 o 
   0   9  -1      176.81      168.14      4.60 o 
   1   9  -1       95.95       99.11      2.73 o 
   2   9  -1       50.81       49.69      1.97 o 
   3   9  -1      168.44      164.98      3.91 o 
   4   9  -1       76.89       77.20      2.53 o 
   5   9  -1       16.34       18.37      1.80 o 
   6   9  -1       14.66       17.88      2.08 o 
   7   9  -1       15.53       18.70      3.49 o 
   8   9  -1        6.83        5.53      3.35 o 
   1  10  -1      119.00      112.85      3.37 o 
   2  10  -1      133.74      137.48      3.45 o 
   3  10  -1       84.84       79.30      2.60 o 
   4  10  -1       15.47       14.79      1.40 o 
   5  10  -1        5.61        5.35      1.55 o 
   6  10  -1        0.27        2.20      2.67 o 
   7  10  -1       11.33        8.50      3.37 o 
   0  11  -1      144.42      143.36      6.36 o 
   1  11  -1       53.62       54.60      2.58 o 
   2  11  -1       73.37       70.48      3.35 o 
   3  11  -1        1.50        1.12      1.22 o 
   4  11  -1       21.57       23.77      1.64 o 
   5  11  -1       23.95       27.19      3.00 o 
   6  11  -1        9.85       11.84      3.25 o 
   1  12  -1       12.05       11.49      1.69 o 
   2  12  -1       45.42       45.18      5.17 o 
   3  12  -1       12.42       14.60      1.72 o 
   4  12  -1        9.50        7.83      1.71 o 
   5  12  -1        0.97        1.87      5.17 o 
   0  13  -1        4.47        0.00      2.38 o 
   1  13  -1      119.30      132.74      5.01 o 
   2  13  -1        9.20       11.92      2.70 o 
   3  13  -1       10.69       11.60      2.70 o 
   4  13  -1        1.43        3.50      2.38 o 
   2   0   0     2031.30     1893.89     69.14 o 
   4   0   0     1458.25     1242.72     45.77 o 
   6   0   0       79.46       85.19      4.77 o 
   8   0   0        0.02       -0.33      1.72 o 
  10   0   0      126.00      138.75      8.26 o 
   1   1   0      753.76      749.50     10.31 o 
   2   1   0       22.12       27.53      1.66 o 
   3   1   0       16.06       18.37      1.13 o 
   4   1   0        0.40        0.58      0.72 o 
   5   1   0      267.91      316.84      7.02 o 
   6   1   0      210.23      237.42      5.62 o 
   7   1   0        0.53        1.72      1.42 o 
   8   1   0        0.01       -0.80      1.04 o 
   9   1   0       69.46       71.74      3.06 o 
  10   1   0        9.35        9.60      2.38 o 
  11   1   0        9.70       12.24      4.29 o 
   0   2   0     8250.18     7384.84    350.20 o 
   1   2   0    16755.34    13892.24    306.01 o 
   2   2   0        8.81        9.37      1.37 o 
   3   2   0       22.94       16.35      1.09 o 
   4   2   0       25.69       21.63      1.25 o 
   5   2   0       62.23       49.59      3.02 o 
   6   2   0        9.49        8.28      1.13 o 
   7   2   0        6.57        5.52      1.29 o 
   8   2   0        0.39        0.14      1.26 o 
   9   2   0        6.63        2.93      2.64 o 
  10   2   0       17.13       19.05      2.61 o 
   1   3   0      867.60      844.82     29.56 o 
   2   3   0      356.23      362.93      6.43 o 
   3   3   0       40.44       44.83      1.59 o 
   4   3   0        1.75        0.15      0.79 o 
   5   3   0       96.86      100.30      3.66 o 
   6   3   0      618.71      622.84     13.18 o 
   7   3   0        7.12        8.65      1.44 o 
   8   3   0       19.34       18.63      1.84 o 
   9   3   0        7.15        9.48      3.01 o 
  10   3   0        5.11        6.70      3.27 o 
   0   4   0      154.63      163.59      6.90 o 
   1   4   0     1683.03     1645.43     28.38 o 
   2   4   0      915.44      889.89     15.46 o 
   3   4   0      599.76      632.07     11.11 o 
   4   4   0      193.82      212.79      4.76 o 
   5   4   0        0.14       -0.13      0.83 o 
   6   4   0      100.39      105.83      3.14 o 
   7   4   0        0.06        0.91      1.51 o 
   8   4   0        1.11       -0.12      1.57 o 
   9   4   0        0.09        0.88      3.01 o 
  10   4   0        4.74        3.72      3.29 o 
   1   5   0      158.35      165.72      3.03 o 
   2   5   0       11.44       11.04      1.90 o 
   3   5   0       12.95       12.49      1.01 o 
   4   5   0       33.92       37.20      2.86 o 
   5   5   0       10.06        8.19      1.49 o 
   6   5   0       68.94       71.30      4.69 o 
   7   5   0        5.81        4.05      1.36 o 
   8   5   0      118.23      120.29      4.25 o 
   9   5   0       16.03       21.02      6.04 o 
  10   5   0       12.86       10.60      3.58 o 
   0   6   0       25.34       20.60      1.63 o 
   1   6   0      192.87      205.35      3.40 o 
   2   6   0       42.14       41.77      2.21 o 
   3   6   0       69.06       56.74      3.02 o 
   4   6   0       72.85       57.62      5.49 o 
   5   6   0      518.35      499.41     11.27 o 
   6   6   0       47.23       53.45      6.38 o 
   7   6   0       36.96       35.62      2.44 o 
   8   6   0        7.25        6.78      3.05 o 
   9   6   0        2.77        4.19      3.17 o 
  10   6   0        0.38        9.38      7.15 o 
   1   7   0       20.88       18.48      0.94 o 
   2   7   0      224.17      221.02      6.35 o 
   3   7   0      226.78      214.50      4.88 o 
   4   7   0      269.43      274.04      5.64 o 
   5   7   0        9.42       10.15      1.53 o 
   6   7   0        0.27       -1.49      1.49 o 
   7   7   0        0.01       -0.18      1.59 o 
   8   7   0       13.75       15.55      3.29 o 
   9   7   0        5.53        6.42      7.07 o 
   0   8   0       18.69       17.41      1.43 o 
   1   8   0      102.23       92.30      2.10 o 
   2   8   0      323.79      316.83      6.22 o 
   3   8   0       14.83       17.56      1.34 o 
   4   8   0      319.91      324.10      6.53 o 
   5   8   0      150.62      148.98      4.38 o 
   6   8   0       29.78       31.71      2.19 o 
   7   8   0        5.03        6.82      1.75 o 
   8   8   0        0.02       -0.50      3.15 o 
   9   8   0        2.54        1.27      7.15 o 
   1   9   0      324.66      324.71      6.40 o 
   2   9   0      237.33      240.29      5.06 o 
   3   9   0       93.01       96.18      2.83 o 
   4   9   0      274.97      288.05      6.00 o 
   5   9   0        0.24       -0.64      1.40 o 
   6   9   0        0.40        0.14      1.55 o 
   7   9   0        2.39        2.30      2.83 o 
   8   9   0        0.99        0.08      3.23 o 
   0  10   0      135.59      130.49      5.88 o 
   1  10   0       18.14       18.20      1.58 o 
   2  10   0        0.56       -0.63      1.11 o 
   3  10   0      152.57      164.62      3.95 o 
   4  10   0        3.23        2.01      1.38 o 
   5  10   0        2.25        0.34      1.24 o 
   6  10   0        4.61        1.95      1.62 o 
   7  10   0        2.73        1.16      2.87 o 
   1  11   0       34.03       34.98      3.50 o 
   2  11   0        0.03       -1.34      1.34 o 
   3  11   0       17.67       18.29      1.52 o 
   4  11   0       24.95       26.76      1.74 o 
   5  11   0        0.95        1.03      1.30 o 
   6  11   0       28.20       31.52      3.92 o 
   0  12   0       31.58       27.97      3.02 o 
   1  12   0        4.32        3.16      1.51 o 
   2  12   0       75.13       70.76      4.21 o 
   3  12   0        0.14       -0.27      1.39 o 
   4  12   0       10.63       12.03      2.33 o 
   5  12   0        0.04        0.36      1.98 o 
   1  13   0       77.61       83.84      3.59 o 
   2  13   0        0.00        0.00      2.23 o 
   3  13   0        0.48       -0.32      2.23 o 
   4  13   0        4.38        1.94      2.46 o 
   2   0   1     5698.58     5373.96    197.56 o 
   4   0   1      128.70      128.26      5.72 o 
   6   0   1       42.64       44.50      3.66 o 
   8   0   1       16.13       19.01      1.97 o 
  10   0   1       11.37       10.81      2.75 o 
   0   1   1      547.33      539.62      8.43 o 
   1   1   1      518.85      543.60      6.80 o 
   2   1   1     2357.40     2343.84     83.60 o 
   3   1   1     1046.06     1100.11     22.62 o 
   4   1   1      136.31       80.63     73.35 o 
   5   1   1      230.28      228.69      5.37 o 
   6   1   1       45.57       49.90      2.25 o 
   7   1   1       13.32       12.82      1.46 o 
   8   1   1        9.31        8.00      1.31 o 
   9   1   1        1.18        1.21      1.37 o 
  10   1   1        1.43        3.45      1.55 o 
  11   1   1       23.32       31.95      4.93 o 
   1   2   1     4931.99     4626.85     64.93 o 
   2   2   1      452.57      409.79      5.99 o 
   3   2   1      532.23      530.64     11.14 o 
   4   2   1       12.82       14.75      1.08 o 
   5   2   1      190.98      215.50      6.06 o 
   6   2   1       65.00       66.19      3.03 o 
   7   2   1        7.61        7.13      2.08 o 
   8   2   1        6.89        6.10      1.72 o 
   9   2   1        2.73        1.79      1.82 o 
  10   2   1       20.45       20.95      2.13 o 
   0   3   1     2233.87     2262.97     91.23 o 
   1   3   1     1475.31     1460.35     23.37 o 
   2   3   1      616.52      679.35     10.70 o 
   3   3   1      203.57      200.04      4.17 o 
   4   3   1      595.41      644.77     13.37 o 
   5   3   1      305.84      307.54     11.28 o 
   6   3   1       48.54       49.80      2.39 o 
   7   3   1       13.36       12.21      1.73 o 
   8   3   1       13.24       12.91      1.88 o 
   9   3   1       19.90       20.37      2.57 o 
  10   3   1        3.28        4.29      6.60 o 
   1   4   1      765.37      816.80     11.91 o 
   2   4   1       95.70       89.29      1.69 o 
   3   4   1      742.03      750.55     13.68 o 
   4   4   1       69.12       73.89      1.86 o 
   5   4   1      406.11      433.24      7.48 o 
   6   4   1       12.56        8.71      1.59 o 
   7   4   1      102.38      100.69      4.44 o 
   8   4   1       27.37       29.12      2.38 o 
   9   4   1        8.36        7.71      1.65 o 
  10   4   1       10.01       13.96      3.70 o 
   0   5   1      221.17      225.18     17.64 o 
   1   5   1      481.24      480.90      7.15 o 
   2   5   1      217.64      216.31      3.71 o 
   3   5   1      808.89      821.14     13.15 o 
   4   5   1      109.33      110.98      2.81 o 
   5   5   1       98.30      101.55      3.43 o 
   6   5   1      360.95      347.05      8.33 o 
   7   5   1       14.65       16.84      1.83 o 
   8   5   1       18.22       16.87      1.98 o 
   9   5   1        4.12        4.37      2.92 o 
  10   5   1       12.63       11.11      3.63 o 
   1   6   1      209.62      235.03      4.15 o 
   2   6   1      199.16      194.17      5.02 o 
   3   6   1      201.26      197.04      8.71 o 
   4   6   1       78.50       58.92     12.60 o 
   5   6   1      234.72      215.48      6.51 o 
   6   6   1       30.44       29.71      3.52 o 
   7   6   1       20.68       19.56      2.55 o 
   8   6   1        3.69        4.97      1.91 o 
   9   6   1        9.44        7.14      8.26 o 
  10   6   1        2.65        3.50      6.20 o 
   0   7   1      614.41      597.79     15.00 o 
   1   7   1       61.04       57.40      1.56 o 
   2   7   1       34.15       26.66      1.46 o 
   3   7   1      157.82      156.15      3.78 o 
   4   7   1      209.36      203.03      4.42 o 
   5   7   1      150.41      143.67      4.21 o 
   6   7   1      160.68      154.42      4.54 o 
   7   7   1        4.07        1.37      1.60 o 
   8   7   1       10.03       10.71      1.98 o 
   9   7   1        0.05        2.65      3.50 o 
   1   8   1        6.17        7.85      0.97 o 
   2   8   1       34.52       34.56      1.69 o 
   3   8   1      203.71      195.62      4.33 o 
   4   8   1      248.06      246.16      5.20 o 
   5   8   1        4.23        3.96      1.23 o 
   6   8   1        1.35        1.98      1.51 o 
   7   8   1       13.30       15.90      1.92 o 
   8   8   1       10.83       10.48      3.39 o 
   9   8   1        4.03        7.31      6.83 o 
   0   9   1      176.75      172.21      5.62 o 
   1   9   1       95.89      100.38      2.75 o 
   2   9   1       50.91       52.77      1.99 o 
   3   9   1      168.30      170.13      3.93 o 
   4   9   1       76.87       76.13      2.51 o 
   5   9   1       16.34       16.31      1.45 o 
   6   9   1       14.68       16.27      1.80 o 
   7   9   1       15.48       18.25      2.03 o 
   8   9   1        6.83        9.45      3.33 o 
   1  10   1      119.09      110.60      3.40 o 
   2  10   1      133.77      135.09      4.40 o 
   3  10   1       84.75       76.68      2.51 o 
   4  10   1       15.46       16.28      1.45 o 
   5  10   1        5.57        6.01      1.32 o 
   6  10   1        0.28        1.12      1.56 o 
   7  10   1       11.28       11.91      3.37 o 
   0  11   1      144.60      148.13      6.52 o 
   1  11   1       53.48       53.99      2.62 o 
   2  11   1       73.51       69.41      3.10 o 
   3  11   1        1.50        2.48      1.26 o 
   4  11   1       21.60       23.20      1.68 o 
   5  11   1       23.89       23.44      1.74 o 
   6  11   1        9.85        8.54      2.01 o 
   1  12   1       12.05       13.03      1.80 o 
   2  12   1       45.41       44.71      2.64 o 
   3  12   1       12.43       12.53      1.66 o 
   4  12   1        9.50        6.09      2.42 o 
   5  12   1        0.98       -1.71      1.71 o 
   0  13   1        4.47        4.77      2.23 o 
   1  13   1      119.28      129.27      4.44 o 
   2  13   1        9.21       14.15      2.86 o 
   3  13   1       10.66       12.87      2.70 o 
   4  13   1        1.43       -4.61      6.04 o 
   0   0   2     1952.19     1885.15     61.03 o 
   2   0   2    17480.64    15222.41    631.22 o 
   4   0   2      422.34      472.76     12.94 o 
   6   0   2       80.48       80.99      3.16 o 
   8   0   2       35.91       34.51      2.49 o 
  10   0   2        2.83        5.72      3.66 o 
   1   1   2     9886.49     7497.18    301.92 o 
   2   1   2     3356.81     3215.09     56.33 o 
   3   1   2     1159.85     1188.48     19.14 o 
   4   1   2        3.32        2.80      0.94 o 
   5   1   2      203.37      237.62      4.56 o 
   6   1   2       75.87       78.33      2.45 o 
   7   1   2       15.55       15.70      1.36 o 
   8   1   2       40.58       37.86      2.02 o 
   9   1   2       19.77       19.77      1.92 o 
  10   1   2        0.79        3.95      1.74 o 
   0   2   2     2387.47     2351.66     40.12 o 
   1   2   2     5157.06     4659.41     70.31 o 
   2   2   2     6492.29     5944.52     96.08 o 
   3   2   2      877.08      855.05     13.88 o 
   4   2   2       39.02       39.96      1.91 o 
   5   2   2       63.54       71.66      2.50 o 
   6   2   2       90.95       81.81      9.06 o 
   7   2   2       12.89       10.46      1.31 o 
   8   2   2       67.37       65.23      2.60 o 
   9   2   2       22.07       18.69      2.15 o 
  10   2   2        2.30        1.82      1.69 o 
   1   3   2     1773.23     1689.20     24.12 o 
   2   3   2      722.87      764.36     12.35 o 
   3   3   2     1560.57     1573.64     45.65 o 
   4   3   2       43.43       50.39      2.27 o 
   5   3   2       16.88       16.93      1.12 o 
   6   3   2      203.51      206.08      4.18 o 
   7   3   2       82.82       82.62      2.77 o 
   8   3   2       62.86       63.03      3.14 o 
   9   3   2        9.93        5.50      1.98 o 
  10   3   2        6.51        7.10      2.20 o 
   0   4   2      894.50      868.42     17.99 o 
   1   4   2      134.87      143.73      2.58 o 
   2   4   2      116.16      113.08      2.27 o 
   3   4   2       17.07       13.05      1.61 o 
   4   4   2      170.49      188.09      3.53 o 
   5   4   2      260.75      263.81      5.47 o 
   6   4   2       46.17       47.92      2.18 o 
   7   4   2       44.19       41.86      2.64 o 
   8   4   2        0.53       -1.23      1.63 o 
   9   4   2       16.28       19.53      2.21 o 
  10   4   2       15.22       18.66      2.61 o 
   1   5   2      235.56      239.92      4.22 o 
   2   5   2      350.25      368.88      6.68 o 
   3   5   2      699.41      740.63     15.40 o 
   4   5   2      319.49      329.32      7.42 o 
   5   5   2      217.34      212.74      5.48 o 
   6   5   2      246.66      242.80      8.23 o 
   7   5   2       12.49       11.71      1.74 o 
   8   5   2       23.44       21.44      2.04 o 
   9   5   2       19.28       17.20      2.15 o 
  10   5   2        6.61        4.55      3.21 o 
   0   6   2       77.18       74.27      2.35 o 
   1   6   2       57.56       62.26      1.56 o 
   2   6   2      175.31      169.80      5.86 o 
   3   6   2        3.55        3.78      1.39 o 
   4   6   2      259.14      250.95      6.78 o 
   5   6   2      881.10      845.07     19.44 o 
   6   6   2       73.80       72.27      3.51 o 
   7   6   2       21.85       22.89      2.17 o 
   8   6   2        3.10        3.92      2.34 o 
   9   6   2        0.40        1.32      1.55 o 
   1   7   2       77.12       75.88      1.77 o 
   2   7   2        8.31        6.51      0.85 o 
   3   7   2      133.97      127.61      3.52 o 
   4   7   2      536.48      520.08      9.68 o 
   5   7   2      158.59      165.58      3.91 o 
   6   7   2        1.09        2.86      1.51 o 
   7   7   2       61.60       59.00      4.99 o 
   8   7   2        8.04        7.40      1.57 o 
   9   7   2        1.19        1.57      3.19 o 
   0   8   2      221.99      214.02      5.20 o 
   1   8   2      185.00      190.39      3.74 o 
   2   8   2       80.98       73.96      2.85 o 
   3   8   2       26.69       28.66      1.54 o 
   4   8   2       38.90       41.33      1.86 o 
   5   8   2      162.99      154.96      3.74 o 
   6   8   2       51.36       48.07      3.76 o 
   7   8   2        2.25        3.91      1.75 o 
   8   8   2        3.32        4.09      1.85 o 
   9   8   2        9.06       12.24      7.47 o 
   1   9   2       31.41       33.12      1.65 o 
   2   9   2      166.88      170.74      3.87 o 
   3   9   2       58.51       54.95      2.05 o 
   4   9   2       80.85       81.25      2.63 o 
   5   9   2       38.05       36.91      1.96 o 
   6   9   2        0.29       -1.11      1.52 o 
   7   9   2        4.79        5.83      1.81 o 
   8   9   2        2.62        3.98      3.25 o 
   0  10   2       89.24       85.51      3.99 o 
   1  10   2       99.86      100.00      3.13 o 
   2  10   2       48.48       47.94      1.98 o 
   3  10   2       23.97       24.80      1.68 o 
   4  10   2       10.20        9.10      1.42 o 
   5  10   2        1.12       -0.45      1.30 o 
   6  10   2        3.94        5.65      1.75 o 
   7  10   2       12.02       13.06      2.06 o 
   1  11   2       75.54       75.41      2.96 o 
   2  11   2       22.43       21.76      1.80 o 
   3  11   2       35.08       37.24      2.19 o 
   4  11   2        3.51        3.86      1.33 o 
   5  11   2        4.60        5.70      1.45 o 
   6  11   2        1.93        2.81      1.86 o 
   0  12   2       32.23       40.05      3.66 o 
   1  12   2       10.75       10.58      2.38 o 
   2  12   2       15.38       14.23      2.94 o 
   3  12   2        7.76        7.61      1.79 o 
   4  12   2       11.88       14.94      1.82 o 
   5  12   2        0.19       -1.15      1.94 o 
   1  13   2        2.16        1.11      1.57 o 
   2  13   2        2.28        5.24      2.54 o 
   4  13   2        2.24       11.92      6.68 o 
   2   0   3     1232.13     1244.03     32.58 o 
   4   0   3      108.49      106.88     11.28 o 
   6   0   3       28.92       31.73      2.24 o 
   8   0   3       38.23       40.14      2.70 o 
  10   0   3      182.00      188.50      9.70 o 
   0   1   3     4761.70     4330.29     87.69 o 
   1   1   3     4804.09     4430.02     77.97 o 
   2   1   3      877.95      843.83     13.33 o 
   3   1   3      357.35      390.68      7.43 o 
   4   1   3      187.60      172.67      3.94 o 
   5   1   3      147.65      135.30      7.95 o 
   6   1   3       19.73       21.55      1.39 o 
   7   1   3        3.57        4.44      1.26 o 
   8   1   3       37.31       33.38      1.69 o 
   9   1   3       51.90       55.77      2.42 o 
  10   1   3       25.95       25.89      2.38 o 
   1   2   3     1758.51     1671.69     23.96 o 
   2   2   3      114.48      124.14      2.10 o 
   3   2   3     1082.53     1148.54     26.16 o 
   4   2   3      506.22      516.72      8.72 o 
   5   2   3      138.87      140.10      3.60 o 
   6   2   3       32.91       33.26      1.68 o 
   7   2   3      101.83      102.86      2.96 o 
   8   2   3       44.60       41.75      2.37 o 
   9   2   3        5.73        5.96      1.97 o 
  10   2   3       38.52       38.06      2.82 o 
   0   3   3     1610.90     1598.81     38.85 o 
   1   3   3     2606.86     2424.67     35.35 o 
   2   3   3     2448.79     2467.79     36.02 o 
   3   3   3      246.68      295.85      4.58 o 
   4   3   3      701.18      744.60     13.67 o 
   5   3   3      147.49      145.66      3.21 o 
   6   3   3        7.10        8.47      1.15 o 
   7   3   3      124.85      126.52      3.47 o 
   8   3   3       21.93       21.97      3.04 o 
   9   3   3       22.27       23.71      2.38 o 
  10   3   3        1.34        0.27      1.97 o 
   1   4   3      179.56      192.48      3.30 o 
   2   4   3      178.73      184.02      3.35 o 
   3   4   3     1422.37     1539.10     24.07 o 
   4   4   3      102.56      118.82      4.82 o 
   5   4   3       19.49       19.70      1.32 o 
   6   4   3       13.59       14.03      1.39 o 
   7   4   3       38.94       33.10      2.31 o 
   8   4   3       28.72       32.13      2.44 o 
   9   4   3        9.31        6.73      1.90 o 
  10   4   3        1.56        1.05      2.11 o 
   0   5   3     1884.27     2022.39     62.35 o 
   1   5   3      429.27      444.23      7.89 o 
   2   5   3     2132.55     2166.11     44.04 o 
   3   5   3      131.55      133.09      3.58 o 
   4   5   3       20.42       21.54      2.00 o 
   5   5   3      105.77       98.50      3.16 o 
   6   5   3       48.38       48.76      4.52 o 
   7   5   3        0.37        0.86      2.19 o 
   8   5   3       24.37       23.68      2.16 o 
   9   5   3        7.65        9.57      2.05 o 
  10   5   3        1.40        3.64      2.80 o 
   1   6   3       28.17       27.53      1.21 o 
   2   6   3      214.94      220.41      4.87 o 
   3   6   3       80.76       60.31     19.27 o 
   4   6   3       32.63       30.22      1.63 o 
   5   6   3       33.49       36.57      2.73 o 
   6   6   3      214.32      210.22      5.53 o 
   7   6   3       12.25       10.74      1.81 o 
   8   6   3       10.88        9.59      1.96 o 
   9   6   3        1.82        0.42      3.21 o 
   0   7   3       82.70       89.26      2.81 o 
   1   7   3        9.78       12.15      0.96 o 
   2   7   3        3.72        3.84      1.23 o 
   3   7   3       97.18       95.21      4.20 o 
   4   7   3       92.99       88.32      3.12 o 
   5   7   3      225.40      221.63      4.79 o 
   6   7   3       29.08       27.41      2.08 o 
   7   7   3       17.40       16.15      1.92 o 
   8   7   3       11.33       16.54      2.06 o 
   9   7   3       20.46       23.25      2.60 o 
   1   8   3       31.16       33.21      1.50 o 
   2   8   3      132.74      126.84      4.15 o 
   3   8   3      158.91      157.56      3.64 o 
   4   8   3        1.47        2.43      1.15 o 
   5   8   3       65.24       61.05      2.30 o 
   6   8   3       62.41       58.38      2.71 o 
   7   8   3       35.01       31.34      3.10 o 
   8   8   3       17.76       22.82      4.62 o 
   9   8   3       10.98       10.81      6.83 o 
   0   9   3      287.00      282.09      9.14 o 
   1   9   3        6.27        8.83      1.27 o 
   2   9   3        7.63        8.88      1.38 o 
   3   9   3       18.67       20.84      1.36 o 
   4   9   3      111.33      106.30      3.02 o 
   5   9   3        9.23        9.93      1.34 o 
   6   9   3       16.50       11.95      1.78 o 
   7   9   3        5.50        6.68      2.21 o 
   8   9   3        8.62       10.89      2.50 o 
   1  10   3       64.81       69.18      2.71 o 
   2  10   3       23.89       22.96      1.51 o 
   3  10   3       41.14       41.17      2.03 o 
   4  10   3       11.11       11.74      1.40 o 
   5  10   3        1.13        1.51      1.26 o 
   6  10   3        1.54        3.10      1.70 o 
   7  10   3       17.93       18.46      2.28 o 
   0  11   3       75.97       75.65      4.45 o 
   1  11   3       28.06       29.27      1.97 o 
   2  11   3       77.35       78.93      3.65 o 
   3  11   3       60.40       62.11      2.74 o 
   4  11   3        3.27        2.57      1.34 o 
   5  11   3        8.58        9.73      1.58 o 
   6  11   3        4.91        6.67      2.02 o 
   1  12   3        0.29       -0.95      1.46 o 
   2  12   3       23.83       28.74      2.09 o 
   3  12   3       10.57        9.73      1.66 o 
   4  12   3       15.81       22.03      4.29 o 
   5  12   3        0.53       -1.51      1.67 o 
   0  13   3       41.25       48.32      3.81 o 
   1  13   3       19.06       24.00      3.18 o 
   2  13   3       13.39       13.03      2.70 o 
   2   0   4     1114.27     1031.81     21.24 o 
   4   0   4      498.13      533.61     14.01 o 
   6   0   4       18.83       13.62      1.75 o 
   8   0   4      117.66      125.85      4.50 o 
  10   0   4       21.79       22.95      2.75 o 
   1   1   4      216.74      218.27      3.14 o 
   2   1   4      347.04      344.40      5.27 o 
   3   1   4     1714.17     1769.55     31.46 o 
   4   1   4      851.03      824.42     32.08 o 
   5   1   4       21.95       20.75      1.50 o 
   6   1   4       74.03       67.24      2.48 o 
   7   1   4       36.44       39.82      1.97 o 
   8   1   4       13.72       14.44      1.42 o 
   9   1   4       27.98       27.40      1.81 o 
  10   1   4        9.36       10.94      2.15 o 
   0   2   4       56.03       57.69      1.49 o 
   1   2   4      176.98      161.09      2.64 o 
   2   2   4      125.32      120.80      2.05 o 
   3   2   4      832.98      884.73     14.04 o 
   4   2   4      510.66      520.88      9.51 o 
   5   2   4      306.99      328.69      6.68 o 
   6   2   4       45.15       46.11      2.03 o 
   7   2   4       50.06       48.92      2.19 o 
   8   2   4       44.95       43.21      2.42 o 
   9   2   4       65.74       64.18      4.56 o 
  10   2   4        9.47        9.22      1.95 o 
   1   3   4      150.13      163.27      3.17 o 
   2   3   4     1606.88     1623.05     25.23 o 
   3   3   4      947.91      909.69     13.64 o 
   4   3   4      302.38      337.34      5.32 o 
   5   3   4       41.61       44.86      1.99 o 
   6   3   4       59.25       58.89      2.35 o 
   7   3   4      125.46      122.07      3.54 o 
   8   3   4       79.76       72.17      4.19 o 
   9   3   4        0.53        0.39      1.95 o 
  10   3   4        4.57        3.85      2.24 o 
   0   4   4      689.76      748.86     18.40 o 
   1   4   4      416.21      442.50      8.23 o 
   2   4   4     1133.66     1150.63     24.18 o 
   3   4   4      485.71      490.21      8.97 o 
   4   4   4      105.12      118.87      2.62 o 
   5   4   4      354.86      354.38      7.17 o 
   6   4   4       19.80       18.05      1.63 o 
   7   4   4      253.60      247.64      6.50 o 
   8   4   4        2.69        1.42      1.79 o 
   9   4   4        2.47        1.65      1.89 o 
  10   4   4        0.82       -0.74      2.09 o 
   1   5   4      383.91      443.66      7.19 o 
   2   5   4      115.55      123.53      8.07 o 
   3   5   4      506.57      507.98     14.75 o 
   4   5   4      172.68      180.08      3.50 o 
   5   5   4       33.33       34.54      1.55 o 
   6   5   4       70.38       70.13      3.19 o 
   7   5   4      125.75      127.13      4.33 o 
   8   5   4        8.09        9.46      2.83 o 
   9   5   4       18.19       16.16      2.18 o 
  10   5   4        0.10       -1.17      2.65 o 
   0   6   4      179.55      179.46      4.36 o 
   1   6   4       54.25       64.44      1.58 o 
   2   6   4      289.99      313.63      8.40 o 
   3   6   4      396.40      398.71     10.41 o 
   4   6   4       13.75       17.44      1.17 o 
   5   6   4       89.80       79.85      2.50 o 
   6   6   4        5.34        5.53      1.61 o 
   7   6   4       92.28       87.63      3.50 o 
   8   6   4      119.97      122.93      6.61 o 
   9   6   4       10.38       11.84      2.14 o 
   1   7   4       54.31       60.06      1.61 o 
   2   7   4       13.72       13.59      2.38 o 
   3   7   4       67.97       71.00      2.25 o 
   4   7   4      417.13      399.61      7.69 o 
   5   7   4      139.49      135.54      3.43 o 
   6   7   4       84.62       84.42      3.36 o 
   7   7   4       45.89       43.81      2.91 o 
   8   7   4        9.08        8.07      1.87 o 
   9   7   4        5.03        5.21      2.03 o 
   0   8   4       63.43       62.43      2.46 o 
   1   8   4      193.16      202.75      4.01 o 
   2   8   4       87.70       93.62      5.18 o 
   3   8   4      233.73      230.71      4.86 o 
   4   8   4       29.24       29.33      2.02 o 
   5   8   4       22.97       21.43      1.53 o 
   6   8   4       27.54       28.08      2.21 o 
   7   8   4       24.66       23.52      2.11 o 
   8   8   4        1.44        2.22      1.86 o 
   1   9   4       38.05       38.74      1.62 o 
   2   9   4        7.26        6.51      1.12 o 
   3   9   4       66.67       63.11      2.21 o 
   4   9   4        4.62        4.93      1.23 o 
   5   9   4       31.92       27.93      1.74 o 
   6   9   4       24.00       21.84      1.68 o 
   7   9   4        9.60        9.60      1.80 o 
   8   9   4        6.10        6.51      1.97 o 
   0  10   4       34.00       33.64      6.91 o 
   1  10   4      153.75      152.48      4.86 o 
   2  10   4       76.70       69.98      4.99 o 
   3  10   4       19.40       18.31      1.70 o 
   4  10   4       24.52       22.72      1.62 o 
   5  10   4        1.72        0.78      1.25 o 
   6  10   4       16.69       16.67      1.66 o 
   7  10   4        6.26        9.85      2.09 o 
   1  11   4       18.19       19.20      1.78 o 
   2  11   4        1.77        1.44      1.34 o 
   3  11   4       12.10       12.62      1.70 o 
   4  11   4        3.88        4.23      1.67 o 
   5  11   4       12.77       12.81      1.70 o 
   6  11   4        0.14        1.25      1.80 o 
   0  12   4       21.84       23.68      3.02 o 
   1  12   4       18.95       18.68      1.91 o 
   2  12   4        6.19        9.09      1.60 o 
   3  12   4       15.91       13.75      1.82 o 
   4  12   4        1.56        3.02      2.21 o 
   5  12   4        2.65        7.79      6.36 o 
   3  13   4       18.52       11.76      6.20 o 
   2   0   5      517.40      568.09     10.03 o 
   4   0   5      555.44      595.15     15.52 o 
   6   0   5       60.35       64.19      3.24 o 
   8   0   5      174.61      173.08      5.33 o 
  10   0   5       27.22       27.47      3.01 o 
   0   1   5     1084.51      957.59     35.28 o 
   1   1   5      867.34      858.67     11.27 o 
   2   1   5      758.56      745.79     10.90 o 
   3   1   5      326.41      382.44      8.13 o 
   4   1   5      525.71      578.41      9.77 o 
   5   1   5      155.28      182.93      4.37 o 
   6   1   5       21.64       24.28      1.50 o 
   7   1   5       59.02       57.28      2.19 o 
   8   1   5       62.66       60.51      2.45 o 
   9   1   5      101.39      104.80      3.22 o 
  10   1   5        7.29        7.69      2.05 o 
   1   2   5     1148.12     1128.50     14.83 o 
   2   2   5     1038.83      994.59     15.64 o 
   3   2   5      754.59      793.86     11.66 o 
   4   2   5      581.20      604.62     10.11 o 
   5   2   5      447.12      442.46      8.68 o 
   6   2   5       12.17       11.91      1.31 o 
   7   2   5      150.29      155.63      4.11 o 
   8   2   5      193.33      198.92      4.97 o 
   9   2   5        3.58        4.81      1.75 o 
  10   2   5        0.13       -0.19      1.87 o 
   0   3   5      512.61      492.39     18.44 o 
   1   3   5      824.56      735.48     11.65 o 
   2   3   5     1624.53     1455.83    120.52 o 
   3   3   5     1781.33     1751.02     23.14 o 
   4   3   5      262.95      265.26      5.44 o 
   5   3   5       26.13       29.19      1.91 o 
   6   3   5       31.90       27.33      1.73 o 
   7   3   5      293.15      274.99      6.02 o 
   8   3   5       14.16       13.38      2.59 o 
   9   3   5       25.50       27.01      2.56 o 
  10   3   5        2.72        1.28      1.92 o 
   1   4   5      227.76      231.06      5.15 o 
   2   4   5     1569.34     1664.44     23.95 o 
   3   4   5        6.68        8.04      0.85 o 
   4   4   5       73.10       76.00      1.77 o 
   5   4   5       14.76       13.49      1.37 o 
   6   4   5      104.99      101.49      3.15 o 
   7   4   5        3.00        3.84      1.78 o 
   8   4   5       17.29       14.02      2.12 o 
   9   4   5        1.41        0.56      1.95 o 
  10   4   5        9.16        8.58      2.32 o 
   0   5   5      893.38      939.36     19.39 o 
   1   5   5      194.46      214.76      4.89 o 
   2   5   5      601.46      634.27      9.46 o 
   3   5   5        2.25        2.99      0.82 o 
   4   5   5       18.09       19.49      1.14 o 
   5   5   5      108.69      108.34      2.82 o 
   6   5   5        6.46        4.61      1.72 o 
   7   5   5        2.82        3.21      1.80 o 
   8   5   5       51.07       52.50      3.16 o 
   9   5   5        3.39        3.27      2.12 o 
  10   5   5        5.34        3.97      6.68 o 
   1   6   5      379.23      398.52      8.95 o 
   2   6   5       26.36       20.07      4.53 o 
   3   6   5      103.88       92.12      2.70 o 
   4   6   5        0.03        2.19      0.93 o 
   5   6   5       27.91       29.77      1.71 o 
   6   6   5      183.75      172.51      4.96 o 
   7   6   5       32.84       37.51      2.57 o 
   8   6   5       28.72       32.86      3.16 o 
   9   6   5        5.41       10.66      2.22 o 
   0   7   5      369.66      368.79      8.24 o 
   1   7   5       94.20       98.15      8.11 o 
   2   7   5       68.87       70.20      4.04 o 
   3   7   5       41.56       38.90      1.89 o 
   4   7   5       68.49       67.41      2.33 o 
   5   7   5       31.33       32.11      1.81 o 
   6   7   5       53.39       48.37      2.55 o 
   7   7   5       65.57       67.60      3.19 o 
   8   7   5       13.65       12.64      1.97 o 
   9   7   5        0.47        2.09      2.08 o 
   1   8   5       90.90       89.98      2.64 o 
   2   8   5       61.83       59.09      1.95 o 
   3   8   5      117.42      109.92      2.95 o 
   4   8   5       28.55       25.53      1.57 o 
   5   8   5        5.82        8.02      1.26 o 
   6   8   5       53.86       56.58      2.28 o 
   7   8   5       20.54       15.05      2.06 o 
   8   8   5       60.67       68.89      3.41 o 
   0   9   5       29.29       31.71      2.00 o 
   1   9   5       44.59       48.39      1.79 o 
   2   9   5        8.04        6.78      1.15 o 
   3   9   5       27.81       26.99      1.65 o 
   4   9   5       51.34       45.97      2.06 o 
   5   9   5       13.80       11.90      1.43 o 
   6   9   5       11.58       14.03      1.54 o 
   7   9   5       15.92       17.23      2.07 o 
   8   9   5       14.58       12.67      3.89 o 
   1  10   5       25.34       25.99      1.88 o 
   2  10   5       10.53        8.95      1.26 o 
   3  10   5      166.57      170.07      4.05 o 
   4  10   5       13.56       13.20      1.43 o 
   5  10   5       12.97       10.58      1.79 o 
   6  10   5       14.70       11.57      1.55 o 
   7  10   5       12.15       10.65      3.13 o 
   0  11   5       46.19       45.77      3.50 o 
   1  11   5        5.06        6.23      1.49 o 
   2  11   5       58.64       54.91      3.73 o 
   3  11   5       14.09       14.78      1.77 o 
   4  11   5       36.92       39.03      2.45 o 
   5  11   5       14.04       14.64      1.92 o 
   6  11   5        1.07        8.90      6.36 o 
   1  12   5       10.33        6.08      1.63 o 
   2  12   5       19.09       19.71      1.95 o 
   3  12   5        7.18        4.92      1.61 o 
   4  12   5        0.75        3.34      6.04 o 
   5  12   5        0.54        7.79      6.52 o 
   3  13   5        5.15        3.66      6.20 o 
   0   0   6     1119.88     1092.22     30.99 o 
   2   0   6      896.55      966.46     16.75 o 
   4   0   6       21.19       23.74      2.33 o 
   6   0   6       10.07       12.03      2.48 o 
   8   0   6       94.48       90.78      3.98 o 
  10   0   6        1.20        2.70      2.70 o 
   1   1   6       69.36       62.90      6.68 o 
   2   1   6     1557.64     1656.82     23.92 o 
   3   1   6      287.40      330.86      7.46 o 
   4   1   6      297.94      294.20      5.41 o 
   5   1   6       71.61       67.56      2.64 o 
   6   1   6       83.82       83.38      2.72 o 
   7   1   6      112.86      116.13      2.92 o 
   8   1   6      151.17      154.72      3.83 o 
   9   1   6       28.58       29.92      1.90 o 
  10   1   6        6.37        5.01      2.10 o 
   0   2   6      159.42      170.06      5.22 o 
   1   2   6      682.47      731.23     10.60 o 
   2   2   6      216.24      224.43      3.94 o 
   3   2   6      621.25      717.55     10.58 o 
   4   2   6      158.83      164.98      3.51 o 
   5   2   6      186.76      179.00      5.44 o 
   6   2   6       67.36       74.16      3.47 o 
   7   2   6      131.66      125.27      3.68 o 
   8   2   6       33.79       30.42      2.07 o 
   9   2   6        8.35        9.11      1.90 o 
  10   2   6        0.59       -0.48      1.91 o 
   1   3   6      307.70      288.21      4.89 o 
   2   3   6     1171.89     1262.82     24.10 o 
   3   3   6      310.32      303.53      4.32 o 
   4   3   6      110.19      129.52      2.54 o 
   5   3   6      147.71      144.10      3.32 o 
   6   3   6       82.54       84.72      2.99 o 
   7   3   6        8.12       10.43      1.50 o 
   8   3   6      138.35      144.77      9.82 o 
   9   3   6       20.64       21.29      2.47 o 
  10   3   6        5.99        9.92      2.43 o 
   1   4   6      482.77      525.37      7.85 o 
   2   4   6      196.37      207.72      3.44 o 
   3   4   6      117.05      125.83      2.38 o 
   4   4   6      213.84      235.60      3.95 o 
   5   4   6       59.72       58.78      1.94 o 
   6   4   6      130.66      133.71      3.69 o 
   7   4   6      112.89      103.86      3.27 o 
   8   4   6       17.95       19.81      2.33 o 
   9   4   6       22.60       23.97      2.57 o 
  10   4   6        4.57        4.11      3.02 o 
   1   5   6      236.79      235.94      4.24 o 
   2   5   6       69.24       75.24      1.75 o 
   3   5   6      178.43      199.74      3.41 o 
   4   5   6       32.33       33.88      2.30 o 
   5   5   6       34.57       35.70      1.85 o 
   6   5   6       84.89       84.84      2.83 o 
   7   5   6       33.25       37.27      2.55 o 
   8   5   6       88.37       86.03      3.75 o 
   9   5   6       27.97       31.81      2.73 o 
   0   6   6      433.80      416.23     11.79 o 
   1   6   6       32.91       27.45      1.67 o 
   2   6   6       49.65       47.16      7.87 o 
   3   6   6        1.94        0.91      0.92 o 
   4   6   6      224.89      231.41      4.38 o 
   5   6   6        2.12        3.98      1.03 o 
   6   6   6       50.52       49.67      2.76 o 
   7   6   6        6.48        8.20      1.89 o 
   8   6   6        1.03        2.68      1.85 o 
   9   6   6       13.85       15.74      2.31 o 
   1   7   6       62.81       58.25      1.74 o 
   2   7   6       19.94       18.60      1.24 o 
   3   7   6       28.98       26.01      1.55 o 
   4   7   6        5.87       13.97      3.01 o 
   5   7   6       48.06       49.08      2.78 o 
   6   7   6        6.14        7.68      1.39 o 
   7   7   6       62.50       58.46      3.07 o 
   8   7   6       17.08       15.81      2.22 o 
   9   7   6        6.77        8.45      3.14 o 
   0   8   6      398.75      413.80      9.24 o 
   1   8   6       18.27       18.23      1.38 o 
   2   8   6       70.87       65.26      2.55 o 
   3   8   6      102.12       96.70      2.77 o 
   4   8   6       76.29       69.94      2.49 o 
   5   8   6      123.53      113.20      3.10 o 
   6   8   6        0.47        3.10      1.36 o 
   7   8   6       11.21       11.07      1.91 o 
   8   8   6        6.43        7.81      2.07 o 
   1   9   6       34.83       31.62      1.61 o 
   2   9   6       84.68       79.83      2.62 o 
   3   9   6       59.19       58.47      2.16 o 
   4   9   6        7.66        8.10      1.37 o 
   5   9   6       10.29       10.29      1.42 o 
   6   9   6        4.95        2.43      1.31 o 
   7   9   6        5.51       10.26      2.64 o 
   0  10   6      122.98      122.63      4.81 o 
   1  10   6       34.48       35.96      1.91 o 
   2  10   6       49.75       50.92      2.07 o 
   3  10   6        8.34        9.75      1.51 o 
   4  10   6       37.22       36.27      2.39 o 
   5  10   6       23.50       21.91      1.72 o 
   6  10   6        9.49       10.37      1.53 o 
   7  10   6        3.46        5.22      3.02 o 
   1  11   6        4.13        5.87      1.58 o 
   2  11   6       31.65       30.38      2.18 o 
   3  11   6       24.45       28.03      1.80 o 
   4  11   6       27.43       27.01      1.86 o 
   5  11   6        4.51        6.06      1.54 o 
   6  11   6        5.30        5.92      2.89 o 
   0  12   6        8.25       10.49      2.38 o 
   1  12   6       16.06       14.38      1.85 o 
   2  12   6        5.04        6.39      1.61 o 
   3  12   6       27.85       34.43      2.53 o 
   4  12   6        9.77        6.52      6.36 o 
   2   0   7     1005.40     1095.95     26.68 o 
   4   0   7      773.00      783.53     20.12 o 
   6   0   7       59.28       56.94      3.24 o 
   8   0   7       32.92       36.16      2.83 o 
  10   0   7        2.00        3.50      3.02 o 
   0   1   7      361.13      365.36     14.00 o 
   1   1   7      492.01      501.17     14.55 o 
   2   1   7      306.82      330.90      5.90 o 
   3   1   7      749.21      758.92     15.80 o 
   4   1   7      164.21      159.53      4.02 o 
   5   1   7      422.10      406.53     25.30 o 
   6   1   7      105.64      114.44      2.89 o 
   7   1   7      259.56      254.48      4.76 o 
   8   1   7       52.57       50.76      2.34 o 
   9   1   7       17.16       17.60      1.75 o 
  10   1   7        6.48       11.76      3.50 o 
   1   2   7      252.70      257.80     10.93 o 
   2   2   7      333.13      389.15      6.49 o 
   3   2   7      414.38      415.35      6.38 o 
   4   2   7      544.80      529.06      9.10 o 
   5   2   7      146.04      161.02      3.63 o 
   6   2   7      577.71      562.93      9.84 o 
   7   2   7       25.54       25.70      1.87 o 
   8   2   7       15.45       15.47      1.64 o 
   9   2   7       13.15       13.77      2.07 o 
  10   2   7        4.00        9.54      3.50 o 
   0   3   7      133.57      141.07      3.58 o 
   1   3   7       48.45       32.00      9.64 o 
   2   3   7       63.66       67.48      1.52 o 
   3   3   7      381.74      386.55      6.00 o 
   4   3   7        4.94        9.33      3.27 o 
   5   3   7      226.13      222.31      4.56 o 
   6   3   7       19.45       18.46      1.70 o 
   7   3   7        1.73        2.66      1.44 o 
   8   3   7       26.98       25.66      1.97 o 
   9   3   7       22.27       24.36      2.64 o 
  10   3   7        0.36        2.91      2.73 o 
   1   4   7       46.84       50.11      1.68 o 
   2   4   7      163.58      160.04      2.87 o 
   3   4   7      356.77      379.08      5.91 o 
   4   4   7       22.11       24.28      1.18 o 
   5   4   7       61.83       60.39      2.80 o 
   6   4   7      123.62      121.11      3.52 o 
   7   4   7      107.17      102.81      3.34 o 
   8   4   7       37.35       32.48      2.63 o 
   9   4   7       12.82       15.15      2.34 o 
   0   5   7      236.99      231.15      7.04 o 
   1   5   7      296.77      259.27     46.67 o 
   2   5   7       38.72       40.04      1.55 o 
   3   5   7       94.65      107.97      2.24 o 
   4   5   7      137.57      134.77      2.99 o 
   5   5   7       14.62       18.43      2.67 o 
   6   5   7        2.48        5.71      1.31 o 
   7   5   7        0.82        1.91      1.84 o 
   8   5   7       25.32       18.77      2.25 o 
   9   5   7       23.06       29.65      2.76 o 
   1   6   7       41.94       37.53      4.57 o 
   2   6   7       13.65       12.47      0.95 o 
   3   6   7        4.67        5.69      1.37 o 
   4   6   7      149.45      138.04      3.12 o 
   5   6   7       12.52       14.09      1.25 o 
   6   6   7        1.74        3.74      1.68 o 
   7   6   7       33.73       27.32      2.27 o 
   8   6   7       15.00       19.71      2.38 o 
   9   6   7        2.05        7.58      3.13 o 
   0   7   7      325.73      322.60      7.47 o 
   1   7   7        9.97        8.06      0.93 o 
   2   7   7       75.68       71.49      2.57 o 
   3   7   7       56.86       53.19      2.00 o 
   4   7   7       25.57       27.17      1.42 o 
   5   7   7      160.28      149.00      3.79 o 
   6   7   7        4.87        6.69      1.40 o 
   7   7   7        6.27        4.37      1.87 o 
   8   7   7        8.94       13.35      2.12 o 
   1   8   7       35.09       38.05      2.70 o 
   2   8   7       20.79       22.79      1.39 o 
   3   8   7       24.09       21.17      1.52 o 
   4   8   7       44.81       39.58      2.20 o 
   5   8   7        9.73        9.28      1.38 o 
   6   8   7        6.81        9.25      1.89 o 
   7   8   7        8.64        9.37      1.90 o 
   8   8   7        6.39        6.41      6.52 o 
   0   9   7      266.61      249.72      7.70 o 
   1   9   7       46.11       48.76      1.82 o 
   2   9   7      136.60      150.40      3.58 o 
   3   9   7       10.59       10.44      1.34 o 
   4   9   7       25.21       27.79      2.23 o 
   5   9   7       35.92       35.06      2.01 o 
   6   9   7       13.67       14.46      1.62 o 
   7   9   7       24.52       26.15      2.38 o 
   1  10   7       47.63       47.80      2.39 o 
   2  10   7        3.26        4.23      1.23 o 
   3  10   7       22.14       18.06      1.55 o 
   4  10   7       35.96       36.12      2.08 o 
   5  10   7        6.15        6.31      1.42 o 
   6  10   7        2.21        3.60      1.50 o 
   0  11   7        4.63        4.59      3.74 o 
   1  11   7       11.82       10.31      1.55 o 
   2  11   7       31.81       29.13      2.09 o 
   3  11   7       23.91       27.40      1.82 o 
   4  11   7        3.85        2.05      1.33 o 
   5  11   7       50.08       51.65      3.28 o 
   1  12   7       10.50       10.88      1.67 o 
   2  12   7        3.59        2.74      1.66 o 
   3  12   7       20.93       24.95      6.68 o 
   4  12   7       16.43       16.32      4.21 o 
   0   0   8     5639.81     5777.28    139.72 o 
   2   0   8      131.11      130.50      4.15 o 
   4   0   8      147.16      165.61      5.92 o 
   6   0   8      384.85      427.74     10.03 o 
   8   0   8       16.68       17.00      2.25 o 
  10   0   8        8.70       10.17      3.34 o 
   1   1   8      246.59      281.78      3.71 o 
   2   1   8       42.15       46.25      1.67 o 
   3   1   8       55.06       55.84      1.70 o 
   4   1   8      124.75      138.60      5.21 o 
   5   1   8       22.36       19.50      1.38 o 
   6   1   8      195.11      189.22      3.87 o 
   7   1   8        0.90        0.16      1.17 o 
   8   1   8        4.06        6.13      1.46 o 
   9   1   8       10.60       10.94      1.73 o 
  10   1   8        2.83        1.75      3.18 o 
   0   2   8      100.36      108.87      4.23 o 
   1   2   8      591.13      660.24      8.83 o 
   2   2   8      157.12      102.04     28.77 o 
   3   2   8       66.55       61.99      5.60 o 
   4   2   8        1.86        0.81      0.68 o 
   5   2   8      192.36      186.33      5.08 o 
   6   2   8       32.44       32.77      1.89 o 
   7   2   8      144.32      138.34      3.96 o 
   8   2   8       94.96       87.89      3.00 o 
   9   2   8       31.31       32.26      2.07 o 
  10   2   8        5.45        6.68      3.50 o 
   1   3   8       17.21       16.19      1.16 o 
   2   3   8      203.54      210.20      7.33 o 
   3   3   8      523.42      548.92      8.30 o 
   4   3   8       22.94       25.00      1.16 o 
   5   3   8        9.14        8.43      1.30 o 
   6   3   8      318.91      325.18      6.99 o 
   7   3   8      101.21      102.11      4.63 o 
   8   3   8       53.25       50.84      2.80 o 
   9   3   8       10.55       10.75      2.10 o 
   0   4   8      614.21      590.85     14.75 o 
   1   4   8      216.99      212.34      8.23 o 
   2   4   8       22.55       20.35      1.28 o 
   3   4   8       49.69       55.41      1.92 o 
   4   4   8        5.48        6.62      0.87 o 
   5   4   8       79.82       81.69      3.42 o 
   6   4   8       72.00       67.77      2.65 o 
   7   4   8       19.20       13.47      1.64 o 
   8   4   8       57.72       58.14      3.30 o 
   9   4   8       27.38       26.95      2.69 o 
   1   5   8       19.41       17.25      3.92 o 
   2   5   8      157.05      145.83      6.53 o 
   3   5   8      273.47      278.59      4.63 o 
   4   5   8       22.05       20.21      1.30 o 
   5   5   8       15.38       16.48      1.81 o 
   6   5   8        6.81        6.10      1.37 o 
   7   5   8       32.25       25.23      2.36 o 
   8   5   8        1.62        3.00      1.99 o 
   9   5   8        4.86        4.66      2.97 o 
   0   6   8       85.82       78.40      8.74 o 
   1   6   8      245.54      226.97      4.78 o 
   2   6   8      150.85      147.56      2.84 o 
   3   6   8       19.22       18.88      1.43 o 
   4   6   8       49.87       49.31      1.86 o 
   5   6   8       24.96       32.10      1.61 o 
   6   6   8       13.57       14.97      1.57 o 
   7   6   8       20.49       18.82      2.21 o 
   8   6   8        0.01       -0.16      1.91 o 
   9   6   8       13.63       12.65      3.37 o 
   1   7   8       17.98       19.71      1.10 o 
   2   7   8       46.94       44.09      1.95 o 
   3   7   8       41.96       36.37      2.22 o 
   4   7   8       13.45       11.02      2.11 o 
   5   7   8       32.59       28.91      2.04 o 
   6   7   8       17.01       18.30      1.95 o 
   7   7   8        3.18        3.68      1.88 o 
   8   7   8        1.19        2.58      2.03 o 
   0   8   8       71.95       75.05      5.40 o 
   1   8   8        0.81       -0.24      0.99 o 
   2   8   8      174.41      166.52      3.58 o 
   3   8   8       12.68       10.94      1.31 o 
   4   8   8       20.71       20.17      2.06 o 
   5   8   8       12.00       12.49      1.42 o 
   6   8   8        3.73        5.91      2.20 o 
   7   8   8        3.84        6.08      1.92 o 
   8   8   8        1.63        1.90      2.73 o 
   1   9   8        6.39        6.59      1.18 o 
   2   9   8       68.64       67.81      2.24 o 
   3   9   8       32.72       29.69      1.71 o 
   4   9   8       33.27       31.57      1.87 o 
   5   9   8        5.27        7.07      1.79 o 
   6   9   8        1.83        1.87      1.38 o 
   7   9   8        7.15       10.22      3.13 o 
   0  10   8        7.18        7.36      2.23 o 
   1  10   8        6.56        6.48      1.32 o 
   2  10   8       60.98       57.72      2.26 o 
   3  10   8       20.24       20.95      1.60 o 
   4  10   8        8.99        6.85      1.40 o 
   5  10   8        4.00        3.37      1.47 o 
   6  10   8        4.30        5.80      1.96 o 
   1  11   8        1.63        0.20      1.34 o 
   2  11   8        5.35        3.95      1.55 o 
   3  11   8        9.62       10.07      1.49 o 
   4  11   8        8.23       10.26      2.02 o 
   5  11   8        9.07       12.59      2.97 o 
   0  12   8        2.21        1.59      2.38 o 
   1  12   8       11.72       10.42      2.29 o 
   2  12   8        6.12        1.59      5.40 o 
   3  12   8        0.55       -0.48      5.40 o 
   4  12   8       11.21        8.26      6.68 o 
   2   0   9      230.05      223.71     13.95 o 
   4   0   9      270.93      162.10      5.22 o 
   6   0   9      125.72      134.23      4.63 o 
   8   0   9        0.21       -0.31      1.97 o 
   0   1   9      243.37      271.61      6.07 o 
   1   1   9      318.97      346.69      7.46 o 
   2   1   9      118.79      121.14      4.66 o 
   3   1   9       57.91       54.31      4.29 o 
   4   1   9       27.96       25.61      2.02 o 
   5   1   9      908.76      916.92     13.78 o 
   6   1   9       24.45       28.17      1.65 o 
   7   1   9        0.88        0.83      1.26 o 
   8   1   9        3.90        3.03      1.45 o 
   9   1   9       18.74       19.49      2.00 o 
   1   2   9      198.42      222.83      3.29 o 
   2   2   9       19.42       17.17      1.08 o 
   3   2   9       19.88       20.57      2.62 o 
   4   2   9       26.81       23.01      1.97 o 
   5   2   9       83.49       85.77      2.87 o 
   6   2   9       19.40       16.97      1.57 o 
   7   2   9       28.07       23.80      1.75 o 
   8   2   9        2.46        4.48      1.49 o 
   9   2   9        0.17        1.25      1.53 o 
   0   3   9       50.40       61.53      2.13 o 
   1   3   9       92.90       90.65      1.90 o 
   2   3   9      106.07      112.43      3.01 o 
   3   3   9       45.49       44.13      1.78 o 
   4   3   9        7.14        9.89      0.95 o 
   5   3   9      346.21      354.98      6.68 o 
   6   3   9       63.61       62.22      2.72 o 
   7   3   9        9.62       11.27      1.73 o 
   8   3   9        2.46        4.73      1.71 o 
   9   3   9        9.12       11.65      2.46 o 
   1   4   9      423.96      302.39     80.41 o 
   2   4   9       45.37       39.90      3.60 o 
   3   4   9       28.51       28.54      1.37 o 
   4   4   9       43.49       47.60      1.64 o 
   5   4   9       31.58       36.31      1.72 o 
   6   4   9        5.46        6.75      1.50 o 
   7   4   9        0.53        2.95      1.56 o 
   8   4   9       30.97       32.45      3.23 o 
   9   4   9        1.86        3.59      3.89 o 
   0   5   9      458.76      409.61     10.61 o 
   1   5   9        8.70        4.04      1.23 o 
   2   5   9      168.90      165.15      3.18 o 
   3   5   9       50.71       45.45      1.60 o 
   4   5   9       40.44       42.36      1.81 o 
   5   5   9       20.77       22.48      1.82 o 
   6   5   9        0.42        0.07      1.33 o 
   7   5   9        3.70        1.61      1.89 o 
   8   5   9        3.75        2.95      2.09 o 
   9   5   9        7.37        9.59      6.83 o 
   1   6   9      180.92      181.81      3.87 o 
   2   6   9       49.80       44.48      1.54 o 
   3   6   9      140.33      134.06      3.12 o 
   4   6   9       73.01       70.01      2.95 o 
   5   6   9        1.91        4.59      1.08 o 
   6   6   9       12.42       10.86      2.37 o 
   7   6   9        7.07        7.76      2.01 o 
   8   6   9        3.26        5.60      2.69 o 
   0   7   9      592.14      596.90     12.80 o 
   1   7   9      132.68      130.32      2.68 o 
   2   7   9        9.38        8.37      1.20 o 
   3   7   9      143.94      136.25      3.98 o 
   4   7   9       22.45       20.26      1.68 o 
   5   7   9        0.25        1.21      1.24 o 
   6   7   9        1.15        1.31      1.79 o 
   7   7   9        5.04        2.85      2.44 o 
   8   7   9       10.63        8.40      3.10 o 
   1   8   9       52.12       56.22      1.99 o 
   2   8   9       46.68       41.50      1.77 o 
   3   8   9      138.56      118.21      7.74 o 
   4   8   9        2.19        4.42      1.29 o 
   5   8   9        5.35        4.49      1.36 o 
   6   8   9       10.60       10.03      1.90 o 
   7   8   9        1.30        0.78      2.46 o 
   0   9   9       26.74       28.21      2.47 o 
   1   9   9       23.36       27.93      1.53 o 
   2   9   9       28.58       27.12      1.58 o 
   3   9   9        0.92       -0.18      1.20 o 
   4   9   9        0.02        0.77      1.26 o 
   5   9   9       16.29       15.37      1.59 o 
   6   9   9        3.21        4.40      1.83 o 
   7   9   9        1.39        6.83      7.15 o 
   1  10   9       42.12       38.72      2.04 o 
   2  10   9       20.84       21.62      1.58 o 
   3  10   9       20.76       21.27      1.67 o 
   4  10   9       14.89       15.47      1.58 o 
   5  10   9       10.26       10.12      3.06 o 
   6  10   9       39.30       48.60      4.53 o 
   0  11   9        9.54        4.39      2.00 o 
   1  11   9       14.63       15.47      1.79 o 
   2  11   9        9.76        9.61      1.67 o 
   3  11   9        9.84       13.77      1.97 o 
   4  11   9       14.21       18.72      2.33 o 
   5  11   9        5.93       10.17      6.83 o 
   1  12   9        7.59        9.85      5.40 o 
   2  12   9        0.88       -1.59      5.40 o 
   3  12   9        5.16        7.63      6.36 o 
   0   0  10      250.77      264.29      8.50 o 
   2   0  10      116.53      101.36      9.42 o 
   4   0  10      233.27      246.35     11.31 o 
   6   0  10      369.45      395.83      9.41 o 
   8   0  10        8.92        9.70      2.35 o 
   1   1  10      447.56      495.26      6.85 o 
   2   1  10       30.12       25.21      3.02 o 
   3   1  10      214.91      185.38     22.56 o 
   4   1  10       96.34       98.32      3.22 o 
   5   1  10      312.21      312.99      5.48 o 
   6   1  10       42.18       50.99      2.17 o 
   7   1  10       75.69       72.50      2.75 o 
   8   1  10        5.59        7.82      1.61 o 
   9   1  10        2.35        4.45      2.19 o 
   0   2  10      273.96      274.50     15.02 o 
   1   2  10        4.84        6.03      0.63 o 
   2   2  10       45.08       29.69      4.57 o 
   3   2  10       75.00       70.48      4.85 o 
   4   2  10       77.29       73.68      3.17 o 
   5   2  10      346.15      353.02      8.43 o 
   6   2  10       43.74       38.90      2.00 o 
   7   2  10        4.24        2.78      1.40 o 
   8   2  10        6.19        8.12      1.63 o 
   9   2  10        2.59        1.74      2.08 o 
   1   3  10      105.50      106.87      2.37 o 
   2   3  10       26.20       20.97      1.46 o 
   3   3  10       74.28       64.88      3.51 o 
   4   3  10      415.75      427.77      8.52 o 
   5   3  10        8.40       11.90      1.60 o 
   6   3  10        3.40        0.32      1.41 o 
   7   3  10       40.94       41.83      3.44 o 
   8   3  10       22.67       21.86      1.89 o 
   9   3  10        1.35        2.05      4.21 o 
   0   4  10      198.21      189.08      5.41 o 
   1   4  10       17.86       18.80      2.25 o 
   2   4  10      254.89      192.54     30.56 o 
   3   4  10      156.08      143.83      5.18 o 
   4   4  10      184.35      176.23      4.63 o 
   5   4  10       65.22       72.18      3.21 o 
   6   4  10       22.64       15.64      1.76 o 
   7   4  10        9.23        8.28      1.63 o 
   8   4  10       10.17        9.09      2.33 o 
   9   4  10        2.08        3.68      3.01 o 
   1   5  10       99.43       93.76      2.10 o 
   2   5  10       66.62       67.44      1.92 o 
   3   5  10       25.53       21.83      1.36 o 
   4   5  10       81.95       82.57      3.41 o 
   5   5  10       35.28       30.65      2.18 o 
   6   5  10        0.18        0.30      1.41 o 
   7   5  10        1.72        2.89      1.99 o 
   8   5  10        3.02        3.54      2.11 o 
   0   6  10      258.70      272.22      6.45 o 
   1   6  10      356.00      356.41      5.78 o 
   2   6  10      265.08      262.06      4.94 o 
   3   6  10       58.22       47.06      3.13 o 
   4   6  10       24.43       20.22      1.34 o 
   5   6  10       55.13       56.56      2.57 o 
   6   6  10        5.68        2.59      1.86 o 
   7   6  10        3.22        2.70      1.85 o 
   8   6  10        2.41        5.77      2.84 o 
   1   7  10       35.01       36.90      1.69 o 
   2   7  10       16.69       15.32      1.28 o 
   3   7  10        3.70        0.78      1.10 o 
   4   7  10        7.38        4.93      1.86 o 
   5   7  10       10.02       12.09      1.49 o 
   6   7  10       26.89       27.14      2.33 o 
   7   7  10        0.75       -0.26      1.87 o 
   8   7  10        1.69        5.40      6.36 o 
   0   8  10       52.18       54.41      2.54 o 
   1   8  10      153.94      161.02      4.24 o 
   2   8  10       15.79       17.90      1.34 o 
   3   8  10        3.47        1.42      1.62 o 
   4   8  10       42.84       33.25      3.09 o 
   5   8  10        3.01        2.84      1.34 o 
   6   8  10        1.66        2.47      1.92 o 
   7   8  10        0.02        1.78      2.80 o 
   1   9  10        2.52        1.85      1.42 o 
   2   9  10       24.19       23.17      1.46 o 
   3   9  10       25.48       24.08      1.69 o 
   4   9  10        8.27        9.30      1.51 o 
   5   9  10       18.45       18.23      1.69 o 
   6   9  10        5.40        4.34      2.70 o 
   0  10  10        0.61        0.09      1.86 o 
   1  10  10       29.86       28.42      1.89 o 
   2  10  10        6.06        3.37      1.53 o 
   3  10  10       12.06       14.80      1.81 o 
   4  10  10        0.68       -0.94      1.31 o 
   5  10  10        6.91        5.31      1.95 o 
   1  11  10        2.66        1.51      1.40 o 
   2  11  10        0.01       -0.90      1.44 o 
   3  11  10        1.99       -1.15      2.44 o 
   4  11  10        0.36       -2.54      2.54 o 
   1  12  10        3.21        9.38      5.24 o 
   2  12  10        0.80        0.95      5.72 o 
   2   0  11       35.61       29.71      8.66 o 
   4   0  11       24.26       25.96      2.06 o 
   6   0  11       32.87       28.48      3.57 o 
   8   0  11       46.69       49.61      3.69 o 
   0   1  11       96.97       97.81      2.47 o 
   1   1  11      227.73      228.78      3.23 o 
   2   1  11       25.72       25.18      2.87 o 
   3   1  11      115.91      111.54      2.57 o 
   4   1  11       16.36       17.08      1.34 o 
   5   1  11       42.76       47.04      1.99 o 
   6   1  11        6.24        6.56      1.35 o 
   7   1  11       29.54       30.43      1.92 o 
   8   1  11        1.67        2.02      1.52 o 
   9   1  11        8.82       12.13      2.70 o 
   1   2  11       24.91       26.40      0.99 o 
   2   2  11       59.75       57.37      2.66 o 
   3   2  11       10.29        8.93      0.80 o 
   4   2  11       83.38       84.70      2.47 o 
   5   2  11        1.93        2.20      1.20 o 
   6   2  11       72.63       70.09      2.61 o 
   7   2  11        0.31       -0.93      1.35 o 
   8   2  11        4.49        8.70      1.65 o 
   9   2  11        9.49       10.86      2.40 o 
   0   3  11      779.66      751.50     15.76 o 
   1   3  11      190.00      200.15      3.13 o 
   2   3  11        1.89        2.25      0.84 o 
   3   3  11      115.40       98.43     13.86 o 
   4   3  11      135.87      133.35      4.45 o 
   5   3  11        7.13        7.05      1.56 o 
   6   3  11        7.52        7.09      1.56 o 
   7   3  11        5.85        8.07      1.81 o 
   8   3  11        4.46        5.95      1.70 o 
   9   3  11        7.48        6.67      3.13 o 
   1   4  11       95.83       96.76      2.17 o 
   2   4  11       31.36       29.32      1.41 o 
   3   4  11      190.96      169.36     21.43 o 
   4   4  11       81.78       73.26      2.85 o 
   5   4  11        1.80        0.16      1.42 o 
   6   4  11        4.99        5.53      1.50 o 
   7   4  11        0.08        1.04      1.59 o 
   8   4  11        1.72        3.33      2.14 o 
   0   5  11     1594.41     1625.34     39.95 o 
   1   5  11       85.06       86.08      2.11 o 
   2   5  11      234.77      234.31      4.79 o 
   3   5  11       43.88       36.19      4.60 o 
   4   5  11       13.47       11.31      1.20 o 
   5   5  11       17.28       17.58      1.74 o 
   6   5  11        1.32        3.49      1.53 o 
   7   5  11       24.79       28.03      2.58 o 
   8   5  11        0.09        0.26      2.56 o 
   1   6  11      286.58      287.55      5.17 o 
   2   6  11       26.62       22.84      1.42 o 
   3   6  11       51.69       45.33      2.89 o 
   4   6  11       51.55       35.71      3.02 o 
   5   6  11       24.86       21.36      1.78 o 
   6   6  11        5.16        8.64      1.91 o 
   7   6  11        4.83        2.93      2.00 o 
   8   6  11        5.84        7.58      3.13 o 
   0   7  11      141.14      143.31      5.04 o 
   1   7  11      113.70      113.74      2.82 o 
   2   7  11       27.77       27.05      1.50 o 
   3   7  11        5.34        4.30      1.92 o 
   4   7  11        3.73        0.92      2.36 o 
   5   7  11        6.30        8.34      1.82 o 
   6   7  11       10.83        9.08      1.99 o 
   7   7  11        0.89       -2.64      2.71 o 
   1   8  11       62.39       63.77      2.14 o 
   2   8  11        7.90        9.90      1.50 o 
   3   8  11        0.14       -1.39      1.39 o 
   4   8  11       10.87        9.04      2.37 o 
   5   8  11       28.84       31.92      2.54 o 
   6   8  11       10.46        8.74      2.84 o 
   7   8  11        2.54        9.70      6.99 o 
   0   9  11       29.57       30.22      2.57 o 
   1   9  11       12.86       10.59      1.44 o 
   2   9  11       51.92       50.75      2.05 o 
   3   9  11       26.99       25.55      1.77 o 
   4   9  11        1.40        2.29      1.86 o 
   5   9  11        0.28        1.80      2.71 o 
   6   9  11        4.52        4.91      3.00 o 
   1  10  11       10.59        9.83      1.48 o 
   2  10  11       10.74       10.27      1.76 o 
   3  10  11        3.18        4.38      1.39 o 
   4  10  11        1.61        0.85      1.85 o 
   5  10  11        0.54        2.41      2.81 o 
   0  11  11        3.16        0.53      2.23 o 
   1  11  11        6.74        1.97      2.15 o 
   2  11  11        1.41        1.57      3.26 o 
   3  11  11        0.74        9.06      6.04 o 
   0   0  12      192.33      178.98      5.38 o 
   2   0  12      162.46      162.95      6.88 o 
   4   0  12      217.45      215.30      8.27 o 
   6   0  12       88.38       91.17      3.96 o 
   8   0  12        0.32        2.07      2.36 o 
   1   1  12       40.52       35.69      1.28 o 
   2   1  12       33.17       32.88      1.63 o 
   3   1  12      310.71      329.87      8.34 o 
   4   1  12       37.69       40.09      1.76 o 
   5   1  12      189.89      185.28      4.96 o 
   6   1  12       10.55        9.43      1.42 o 
   7   1  12       30.21       26.39      1.90 o 
   8   1  12        0.07       -0.07      2.09 o 
   9   1  12        4.10        2.70      3.50 o 
   0   2  12      371.12      379.11      7.09 o 
   1   2  12       77.17       78.39      1.80 o 
   2   2  12      144.79      139.45      5.71 o 
   3   2  12        0.59       -0.30      1.23 o 
   4   2  12       32.94       32.00      1.57 o 
   5   2  12        2.14        2.72      1.22 o 
   6   2  12       20.16       17.49      1.69 o 
   7   2  12        2.83        4.76      1.54 o 
   8   2  12        4.60        5.51      1.72 o 
   1   3  12       78.69       76.41      1.81 o 
   2   3  12       10.47        9.38      1.02 o 
   3   3  12       82.89       76.14      3.37 o 
   4   3  12       34.08       37.96      2.13 o 
   5   3  12       38.78       31.12      2.03 o 
   6   3  12       25.54       23.74      1.74 o 
   7   3  12        0.75        4.04      1.53 o 
   8   3  12        0.59        1.31      2.03 o 
   0   4  12      664.91      665.89     15.76 o 
   1   4  12      308.05      331.90      5.35 o 
   2   4  12       68.07       65.56      2.17 o 
   3   4  12      219.41      228.88      4.58 o 
   4   4  12       50.94       46.27      2.41 o 
   5   4  12        6.80        7.34      1.64 o 
   6   4  12        0.53        1.72      1.59 o 
   7   4  12        6.98        7.25      1.72 o 
   8   4  12        6.59        8.66      3.13 o 
   1   5  12      196.31      196.30      3.54 o 
   2   5  12      256.13      254.95      6.03 o 
   3   5  12       47.86       47.69      3.64 o 
   4   5  12        3.36        3.66      1.97 o 
   5   5  12       13.86       12.03      1.69 o 
   6   5  12        2.29        4.04      1.63 o 
   7   5  12        3.72        5.17      2.18 o 
   8   5  12        7.05        9.40      3.19 o 
   0   6  12      126.01      135.61      3.96 o 
   1   6  12       25.59       22.43      1.21 o 
   2   6  12       60.62       63.75      2.59 o 
   3   6  12        7.84        3.85      1.60 o 
   4   6  12       19.11       15.65      2.32 o 
   5   6  12        0.78        1.61      1.41 o 
   6   6  12        0.17        0.77      1.79 o 
   7   6  12       19.09       22.13      3.41 o 
   1   7  12        6.18        6.75      1.12 o 
   2   7  12       98.72      100.48      2.83 o 
   3   7  12        9.92       11.71      1.88 o 
   4   7  12       21.74       19.43      2.64 o 
   5   7  12        5.46        5.64      2.85 o 
   6   7  12        6.63        2.19      4.95 o 
   7   7  12        2.02        0.08      2.90 o 
   0   8  12       35.75       37.06      2.72 o 
   1   8  12      110.55      117.09      2.93 o 
   2   8  12        3.95        3.68      1.24 o 
   3   8  12        9.32        7.28      1.66 o 
   4   8  12        3.41        3.98      1.67 o 
   5   8  12        1.32        2.04      2.33 o 
   6   8  12        2.79        3.25      2.69 o 
   1   9  12       17.23       16.53      2.18 o 
   2   9  12        4.43        4.32      1.22 o 
   3   9  12       30.56       32.34      2.00 o 
   4   9  12        7.60        8.13      1.82 o 
   5   9  12        4.99        9.96      2.99 o 
   0  10  12        6.93        3.43      2.08 o 
   1  10  12       14.55       15.48      1.69 o 
   2  10  12        9.79       10.39      1.74 o 
   3  10  12        8.09        8.70      1.98 o 
   4  10  12        3.67        3.53      2.58 o 
   1  11  12        1.60        1.43      5.09 o 
   2  11  12        7.14        7.95      5.72 o 
   2   0  13       23.70       23.69      1.98 o 
   4   0  13      195.00      209.18     12.28 o 
   6   0  13       24.03       25.46      2.42 o 
   8   0  13       24.91       26.22      4.13 o 
   0   1  13      100.61      105.18      2.78 o 
   1   1  13       19.87       18.50      0.98 o 
   2   1  13      114.99      116.44      2.82 o 
   3   1  13       62.27       70.63      2.53 o 
   4   1  13       39.97       35.15      1.68 o 
   5   1  13       86.17       83.29      2.52 o 
   6   1  13        7.66        7.18      1.43 o 
   7   1  13        7.30        8.51      1.62 o 
   8   1  13       10.30       11.24      2.75 o 
   1   2  13       71.57       75.18      1.77 o 
   2   2  13       68.20       68.87      2.08 o 
   3   2  13      152.25      144.66      4.15 o 
   4   2  13        7.31        9.86      1.28 o 
   5   2  13        5.47        2.11      1.22 o 
   6   2  13        5.59        5.77      1.52 o 
   7   2  13       13.73       14.24      1.77 o 
   8   2  13       11.70       13.01      2.38 o 
   0   3  13        4.27        3.80      1.12 o 
   1   3  13       44.90       43.12      1.48 o 
   2   3  13      350.17      332.75      9.89 o 
   3   3  13       48.40       42.63      3.17 o 
   4   3  13       31.49       40.11      2.12 o 
   5   3  13        6.30        2.81      1.38 o 
   6   3  13        8.08        5.67      1.52 o 
   7   3  13        2.69        3.37      1.58 o 
   8   3  13       14.23       14.94      2.66 o 
   1   4  13       64.66       65.15      1.84 o 
   2   4  13      250.77      253.11      6.84 o 
   3   4  13        9.15        7.78      1.21 o 
   4   4  13       18.85       19.32      1.79 o 
   5   4  13       22.19       17.02      1.81 o 
   6   4  13        3.19        4.61      1.61 o 
   7   4  13        9.43        8.56      1.97 o 
   8   4  13        3.17        8.00      3.23 o 
   0   5  13      312.49      304.45      7.10 o 
   1   5  13       54.68       51.78      1.92 o 
   2   5  13       62.42       59.27      2.39 o 
   3   5  13        6.36        2.46      1.33 o 
   4   5  13       45.66       44.20      2.89 o 
   5   5  13        4.70        5.67      1.55 o 
   6   5  13        3.42        5.91      1.63 o 
   7   5  13       14.67       20.60      2.48 o 
   1   6  13      152.35      148.23      2.98 o 
   2   6  13       13.18       13.62      1.29 o 
   3   6  13       39.73       37.72      2.17 o 
   4   6  13        4.50        0.55      1.42 o 
   5   6  13        6.05        5.35      1.67 o 
   6   6  13        1.19        7.00      1.72 o 
   7   6  13        8.54       15.87      7.07 o 
   0   7  13       13.58       11.12      1.60 o 
   1   7  13       54.38       51.49      2.07 o 
   2   7  13       35.39       33.10      1.69 o 
   3   7  13       26.87       26.34      3.62 o 
   4   7  13       21.74       26.07      2.32 o 
   5   7  13        3.85        4.88      2.95 o 
   6   7  13        5.14        7.55      3.05 o 
   1   8  13       17.63       19.53      1.43 o 
   2   8  13        3.67        4.85      1.22 o 
   3   8  13        7.11        7.82      2.17 o 
   4   8  13        1.19       -0.41      2.41 o 
   5   8  13        0.05        3.02      4.37 o 
   6   8  13       31.58       33.22      7.63 o 
   0   9  13       21.67       19.93      2.37 o 
   1   9  13        3.13        2.28      1.37 o 
   2   9  13       34.08       39.81      1.99 o 
   3   9  13        3.43        1.43      1.34 o 
   4   9  13        8.70        6.02      3.42 o 
   5   9  13        1.40        4.77      6.04 o 
   1  10  13        6.52        5.61      1.55 o 
   2  10  13        1.52        4.10      2.86 o 
   3  10  13        8.60        2.97      4.69 o 
   0  11  13        2.92        4.13      4.61 o 
   1  11  13       15.64       19.71      5.72 o 
   0   0  14       30.03       22.64      2.15 o 
   2   0  14      409.23      399.34     11.18 o 
   4   0  14        1.26       -0.04      1.63 o 
   6   0  14       10.41       11.70      2.19 o 
   8   0  14        3.89        7.47      3.66 o 
   1   1  14       16.26       14.77      1.15 o 
   2   1  14       47.90       50.74      1.95 o 
   3   1  14      262.91      252.36      6.38 o 
   4   1  14       54.54       60.13      3.37 o 
   5   1  14        7.48        4.96      1.32 o 
   6   1  14       10.78       15.69      1.68 o 
   7   1  14        7.62        7.38      1.66 o 
   8   1  14        8.26        9.41      2.69 o 
   0   2  14        2.95        1.28      1.21 o 
   1   2  14        3.25        2.67      0.82 o 
   2   2  14      215.02      214.48      5.06 o 
   3   2  14       55.30       57.25      3.00 o 
   4   2  14       94.76       91.54      2.56 o 
   5   2  14       19.37       19.56      1.53 o 
   6   2  14        0.01        0.70      1.43 o 
   7   2  14        8.99       11.11      1.79 o 
   8   2  14        1.73        8.04      2.45 o 
   1   3  14       16.68       14.12      1.16 o 
   2   3  14       51.16       58.73      1.99 o 
   3   3  14        0.23       -1.06      1.06 o 
   4   3  14       18.75       18.39      1.43 o 
   5   3  14       21.18       19.99      1.72 o 
   6   3  14        4.66        5.22      1.56 o 
   7   3  14        4.99        8.00      2.02 o 
   0   4  14      413.56      426.42      9.50 o 
   1   4  14        9.30        5.75      0.97 o 
   2   4  14       68.16       65.28      2.06 o 
   3   4  14       20.99       20.79      1.37 o 
   4   4  14       20.21       17.28      1.60 o 
   5   4  14        1.09        2.09      1.38 o 
   6   4  14        8.45        9.64      1.98 o 
   7   4  14        2.29        2.71      2.21 o 
   1   5  14       33.21       33.68      1.55 o 
   2   5  14       26.75       25.86      1.52 o 
   3   5  14       30.16       28.17      1.93 o 
   4   5  14        6.11        4.72      1.59 o 
   5   5  14        1.80        2.78      2.45 o 
   6   5  14        3.23        5.19      1.77 o 
   7   5  14        1.07        3.52      3.44 o 
   0   6  14       40.59       37.83      2.27 o 
   1   6  14       32.55       32.61      1.51 o 
   2   6  14        8.50        9.26      1.25 o 
   3   6  14       17.49       16.67      1.71 o 
   4   6  14        0.19       -1.32      1.53 o 
   5   6  14        3.91        4.37      2.43 o 
   6   6  14        0.59        2.09      1.96 o 
   1   7  14        5.20        5.09      1.14 o 
   2   7  14        8.90        8.26      1.29 o 
   3   7  14        1.79        0.58      1.42 o 
   4   7  14        1.01        0.15      2.11 o 
   5   7  14        0.28        1.99      2.78 o 
   6   7  14       13.58       16.72      3.41 o 
   0   8  14       18.31       20.72      2.33 o 
   1   8  14       11.64       13.28      1.50 o 
   2   8  14       38.10       40.78      2.04 o 
   3   8  14       13.36       20.19      2.41 o 
   4   8  14        0.12       -2.41      2.41 o 
   5   8  14        2.65        5.51      3.17 o 
   1   9  14       29.94       31.14      1.98 o 
   2   9  14        9.22       12.51      1.67 o 
   3   9  14       16.21       18.68      2.58 o 
   4   9  14        4.39        5.55      3.06 o 
   0  10  14        1.90        5.88      4.45 o 
   1  10  14       20.71       24.00      2.38 o 
   2  10  14       10.54       13.81      2.29 o 
   2   0  15        4.54        2.79      1.54 o 
   4   0  15        5.11        4.89      1.84 o 
   6   0  15        9.23        8.22      2.14 o 
   0   1  15        2.06        1.89      1.76 o 
   1   1  15       24.93       26.66      1.30 o 
   2   1  15      100.17       97.77      2.85 o 
   3   1  15      126.95      137.33      4.03 o 
   4   1  15       13.30       12.37      1.37 o 
   5   1  15        0.65        0.99      1.27 o 
   6   1  15        0.89        0.05      1.43 o 
   7   1  15       16.98       16.15      3.61 o 
   1   2  15       16.81       16.21      1.31 o 
   2   2  15       15.45       13.51      1.23 o 
   3   2  15      101.42      104.02      4.34 o 
   4   2  15       13.28       12.29      1.33 o 
   5   2  15       23.78       25.61      1.93 o 
   6   2  15        2.17        3.10      1.60 o 
   7   2  15       12.98       10.98      2.37 o 
   0   3  15       27.88       27.63      1.76 o 
   1   3  15       87.41       91.47      2.54 o 
   2   3  15        1.62        0.11      1.05 o 
   3   3  15       33.12       36.48      2.06 o 
   4   3  15       23.80       29.21      1.78 o 
   5   3  15       10.30        7.90      1.58 o 
   6   3  15       10.54        9.59      1.72 o 
   7   3  15        0.86        6.73      2.34 o 
   1   4  15        1.60        1.38      1.08 o 
   2   4  15       68.33       68.34      2.13 o 
   3   4  15      103.71      101.06      3.28 o 
   4   4  15       24.10       23.23      1.72 o 
   5   4  15        1.79        2.00      1.44 o 
   6   4  15        3.52        2.60      1.66 o 
   7   4  15        2.21        5.87      2.41 o 
   0   5  15       64.73       74.49      2.91 o 
   1   5  15       38.34       42.93      1.63 o 
   2   5  15        5.67        3.34      1.39 o 
   3   5  15        0.89        1.75      1.41 o 
   4   5  15       19.30       19.87      1.92 o 
   5   5  15       15.73       17.53      1.77 o 
   6   5  15        6.10        2.56      1.85 o 
   1   6  15       50.58       52.33      2.06 o 
   2   6  15        3.82        4.32      1.88 o 
   3   6  15       32.21       33.30      2.10 o 
   4   6  15        1.11        1.23      1.58 o 
   5   6  15        4.27        2.99      2.14 o 
   6   6  15        0.46       -2.18      2.18 o 
   0   7  15        9.52       13.35      2.08 o 
   1   7  15       46.56       46.39      2.01 o 
   2   7  15        4.13        2.29      1.44 o 
   3   7  15        2.28        3.49      2.09 o 
   4   7  15        4.52        4.49      1.67 o 
   5   7  15       10.84        7.87      6.50 o 
   1   8  15       12.24       14.66      1.58 o 
   2   8  15       21.08       22.87      1.87 o 
   3   8  15        7.90        6.78      1.77 o 
   4   8  15        0.01       -0.84      2.74 o 
   0   9  15       30.34       30.36      2.82 o 
   1   9  15        4.62        6.36      1.53 o 
   2   9  15        0.36       -1.31      3.05 o 
   3   9  15        0.65        0.99      2.28 o 
   0   0  16       17.26       12.08      2.86 o 
   2   0  16      110.43       93.21      4.40 o 
   4   0  16       18.82       17.49      2.05 o 
   6   0  16       19.25       25.79      2.60 o 
   1   1  16       67.13       65.27      2.34 o 
   2   1  16        8.73        9.36      1.24 o 
   3   1  16       19.36       17.15      1.37 o 
   4   1  16        8.28        9.27      1.35 o 
   5   1  16        8.77        5.47      1.43 o 
   6   1  16        7.14        6.92      1.88 o 
   7   1  16        8.25       12.07      2.53 o 
   0   2  16      119.64      126.98      5.09 o 
   1   2  16       51.71       45.96      1.91 o 
   2   2  16       21.14       20.12      1.37 o 
   3   2  16       20.50       20.98      1.44 o 
   4   2  16       52.98       46.19      2.05 o 
   5   2  16       14.83       14.59      1.70 o 
   6   2  16        0.71        0.03      1.71 o 
   7   2  16       20.57       28.13      6.04 o 
   1   3  16       31.16       30.47      1.59 o 
   2   3  16       12.68       14.86      1.39 o 
   3   3  16       61.05       70.49      3.10 o 
   4   3  16       33.03       32.88      1.88 o 
   5   3  16        0.13        1.16      1.47 o 
   6   3  16       29.50       31.30      2.43 o 
   0   4  16        4.88        5.29      1.42 o 
   1   4  16        0.96        0.46      1.11 o 
   2   4  16       47.18       46.91      2.13 o 
   3   4  16       22.84       28.42      1.78 o 
   4   4  16        2.01        2.41      1.47 o 
   5   4  16       11.65       10.80      1.67 o 
   6   4  16        3.87        2.54      2.13 o 
   1   5  16       52.31       48.39      2.07 o 
   2   5  16        2.31        2.89      1.88 o 
   3   5  16       13.06       15.65      1.86 o 
   4   5  16       10.66       13.37      1.67 o 
   5   5  16        4.34        1.82      1.56 o 
   6   5  16        4.69        4.61      5.88 o 
   0   6  16       41.75       41.72      3.39 o 
   1   6  16        4.36        4.07      1.45 o 
   2   6  16       19.37       19.87      1.82 o 
   3   6  16       22.26       27.15      2.06 o 
   4   6  16        7.28        7.17      1.90 o 
   5   6  16        2.85        3.45      2.67 o 
   1   7  16       14.22       14.36      1.64 o 
   2   7  16       12.80       13.21      1.71 o 
   3   7  16        9.80       10.36      1.81 o 
   4   7  16        1.80       -0.22      2.21 o 
   0   8  16       24.51       28.31      2.62 o 
   1   8  16        5.07        4.30      1.86 o 
   2   8  16        0.41        0.62      1.57 o 
   3   8  16        5.40        8.80      2.44 o 
   1   9  16        0.82       -2.86      2.86 o 
   2   0  17       15.85       15.45      2.37 o 
   4   0  17        2.50        2.15      1.85 o 
   6   0  17        5.46        6.20      3.34 o 
   0   1  17       87.82       87.27      4.15 o 
   1   1  17       11.92       13.17      1.55 o 
   2   1  17        4.77        4.88      1.50 o 
   3   1  17       15.85       13.58      1.37 o 
   4   1  17       14.80       17.09      1.50 o 
   5   1  17       20.91       23.36      1.72 o 
   6   1  17        0.27        2.75      2.46 o 
   1   2  17       16.42       14.26      1.62 o 
   2   2  17       18.24       20.84      1.54 o 
   3   2  17        7.30        7.48      1.30 o 
   4   2  17       16.37       18.96      1.53 o 
   5   2  17       17.22       20.89      1.90 o 
   6   2  17        4.15        4.07      2.17 o 
   0   3  17       61.37       71.64      4.09 o 
   1   3  17        7.41        6.14      1.44 o 
   2   3  17       10.53        8.96      1.37 o 
   3   3  17       17.97       17.35      2.09 o 
   4   3  17        2.01        1.82      1.42 o 
   5   3  17       24.10       26.96      1.99 o 
   6   3  17        3.32        3.18      2.20 o 
   1   4  17       18.76       19.20      1.48 o 
   2   4  17        4.05        3.70      1.32 o 
   3   4  17        2.06        1.76      1.56 o 
   4   4  17        2.90        1.79      1.46 o 
   5   4  17       17.97       15.97      2.10 o 
   0   5  17        8.39        7.97      2.38 o 
   1   5  17       20.26       25.97      1.62 o 
   2   5  17        4.19        4.15      1.49 o 
   3   5  17        1.65        2.72      1.58 o 
   4   5  17       17.41       15.85      2.03 o 
   5   5  17        5.09        1.59      2.32 o 
   1   6  17        2.66        1.17      1.44 o 
   2   6  17       13.95       19.01      1.87 o 
   3   6  17        5.60        5.94      1.69 o 
   4   6  17       20.33       23.46      2.66 o 
   0   7  17        6.32        5.24      3.81 o 
   1   7  17        9.16        9.34      1.63 o 
   2   7  17       11.85       14.04      1.87 o 
   3   7  17       38.95       45.46      3.38 o 
   1   8  17        0.77        0.61      1.81 o 
   2   8  17        1.02        2.38      5.09 o 
   0   0  18       52.07       52.77      5.09 o 
   2   0  18       11.00        9.91      2.33 o 
   4   0  18        2.15        2.06      2.14 o 
   1   1  18        2.15        0.97      1.39 o 
   2   1  18        3.05        1.22      1.86 o 
   3   1  18        1.00        0.93      1.36 o 
   4   1  18        4.94        2.47      1.34 o 
   5   1  18        5.81        6.10      1.67 o 
   0   2  18       33.70       33.49      2.92 o 
   1   2  18        0.43       -0.63      1.40 o 
   2   2  18        7.01        6.14      2.20 o 
   3   2  18        4.01        4.41      1.38 o 
   4   2  18        1.14        0.90      1.50 o 
   5   2  18        2.01        2.16      1.84 o 
   1   3  18       14.12       13.12      1.65 o 
   2   3  18        9.05        9.29      1.62 o 
   3   3  18        1.00        2.58      1.58 o 
   4   3  18       12.76       14.95      1.93 o 
   5   3  18       11.44       12.17      2.05 o 
   0   4  18       55.53       55.24      3.76 o 
   1   4  18        5.45        4.46      1.51 o 
   2   4  18       13.82       13.68      1.67 o 
   3   4  18       16.05       15.00      1.89 o 
   4   4  18       12.72       12.84      2.00 o 
   5   4  18       51.02       56.74      6.99 o 
   1   5  18        4.42        5.50      1.93 o 
   2   5  18       11.52       12.96      1.76 o 
   3   5  18        9.76       10.70      1.82 o 
   4   5  18       31.06       43.82      3.33 o 
   0   6  18        4.16       -0.79      3.66 o 
   1   6  18        8.16       12.06      2.24 o 
   2   6  18       17.03       21.63      1.99 o 
   3   6  18        0.22       -0.32      2.19 o 
   1   7  18        0.92        2.67      2.80 o 
   2   0  19       11.03        9.38      2.40 o 
   4   0  19        0.31        0.86      3.58 o 
   0   1  19        0.17       -1.71      1.96 o 
   1   1  19        9.46       13.87      1.69 o 
   2   1  19       10.58       11.86      1.68 o 
   3   1  19        0.45       -0.26      1.55 o 
   4   1  19        0.11       -1.48      1.48 o 
   1   2  19       12.59       13.70      1.73 o 
   2   2  19        4.83        6.90      1.86 o 
   3   2  19        2.21        1.52      1.56 o 
   4   2  19       20.51       24.29      2.12 o 
   0   3  19        0.49       -0.03      2.08 o 
   1   3  19        0.82       -0.29      1.53 o 
   2   3  19        8.12        9.15      1.73 o 
   3   3  19        0.45       -1.93      1.93 o 
   4   3  19        1.56        2.95      1.77 o 
   1   4  19        4.36        4.74      1.61 o 
   2   4  19        0.12       -1.90      1.90 o 
   3   4  19        0.59       -0.28      1.60 o 
   0   5  19       16.22       18.53      2.82 o 
   1   5  19        5.29        8.06      2.13 o 
   2   5  19        6.14        4.61      2.18 o 
   1   6  19        3.97        4.30      2.92 o 
   0   0  20       43.52       56.90      5.72 o 
   2   0  20        1.30       -2.06      2.06 o 
   1   1  20       20.31       22.34      2.00 o 
   2   1  20        0.47       -1.57      1.57 o 
   3   1  20        1.23       -0.66      1.67 o 
   0   2  20       15.49       21.43      2.80 o 
   1   2  20       10.60       12.77      1.81 o 
   2   2  20        0.85       -1.59      1.59 o 
   3   2  20        1.10       -0.76      1.64 o 
   1   3  20        0.90        0.34      1.62 o 
   2   3  20        1.62       -0.53      1.67 o 
   0   4  20       25.24       32.46      3.31 o 
   1   4  20        7.30        7.09      1.79 o 
   0   1  21        0.39       -4.05      4.05 o 
   1   1  21        2.22        6.20      3.50 o 
                                                 
